# Supplementary material for: The Community Assessment of Psychic Experiences-Positive scale (CAPE-P15) accurately classifies and differentiates psychotic experience levels in adolescents from the general population
Source: PLoS One. 2021 Aug 26;16(8):e0256686. doi: 10.1371/journal.pone.0256686 (PMC8389461; doi:10.1371/journal.pone.0256686)
Supplement: S1 Table — (XLSX) [file pone.0256686.s002.xlsx]

## Sheet: Data_CAPE_IRT
ISM_1	ISM_2	ISM_PENS	ISM_3	ISM_4	ISM_5	ISM_6	ISM_7	ISM_TOTAL	ISV_1	ISV_2	ISV_3	ISV_4	ISV_5	ISV_6	ISV_7	ISV_TOTAL	BU_1	DEP_1	DEP_2	DEP_3	DEP_4	DEP_5	DEP_6	DEP_7	DEP_8	DEP_9	DEP_SUB_TOTAL	DEP_TOTAL	SPS_1	SPS_2	SPS_3	SPS_4	SPS_5	SPS_6	SPS_7	SPS_8	SPS_9	SPS_10	SPS_11	SPS_12	SPS_13	SPS_14	SPS_15	SUMA_IP	SUMA_EB	SUMA_AP	SPS_TOTAL	NEG_1	NEG_2
1	1	2	0	1	0	0	1	4	1	1	1	1	1	0	0	5	2	1	2	3	2	2	2	1	2	2	17	19	1	2	1	1	2	1	1	1	1	2	2	2	2	1	2	7	10	5	22	2	4
1	0	1	0	0	0	0	0	1	1	1	0	0	0	0	0	2	1	3	3	3	3	3	3	3	3	1	25	28	3	3	3	1	1	3	1	1	3	3	1	1	1	1	1	11	13	3	27	4	4
0	0	0	0	0	0	0	0	0	0	0	0	0	0	0	0	0	2	1	2	0	3	1	1	3	0	0	11	12	2	2	1	2	2	1	1	1	2	1	1	1	1	1	1	9	8	3	20	2	2
0	0	0	0	0	0	0	0	0	1	0	0	0	0	0	0	1	2	1	1	2	1	0	1	1	0	1	8	10	4	4	1	1	1	2	2	1	2	1	1	1	1	1	2	11	10	4	25	4	4
1	1	2	1	1	1	0	1	6	1	1	1	1	1	0	1	6	1	1	1	1	1	1	0	0	1	1	7	9	2	4	2	1	2	2	1	1	2	1	1	1	1	2	3	11	9	6	26	5	5
1	1	2	1	1	1	1	1	7	1	1	1	1	1	1	1	7	1	3	3	3	3	3	3	1	0	3	22	24	3	5	1	1	5	1	1	1	5	4	1	1	2	1	1	15	14	4	33	5	5
0	0	0	0	0	0	0	0	0	0	0	0	0	0	0	0	0	1	1	1	2	2	1	1	3	3	1	15	18	2	3	1	2	4	2	2	1	3	1	1	1	1	1	1	12	11	3	26	1	3
1	0	1	0	0	0	0	0	1	1	0	0	0	0	0	0	1	2	2	1	0	1	1	1	2	0	1	9	10	2	2	3	2	2	2	2	3	3	2	3	2	2	1	1	11	17	4	32	2	3
1	0	1	0	0	0	0	0	1	1	1	0	0	0	0	0	2	5	1	0	0	1	0	0	1	1	0	4	5	2	2	1	1	2	2	3	2	2	2	1	1	1	2	1	8	13	4	25	2	2
1	1	2	0	0	0	0	0	2	1	1	0	0	0	0	0	2	2	3	2	1	3	1	3	1	0	2	16	18	3	4	2	3	4	2	2	4	1	1	3	1	4	2	5	16	14	11	41	4	5
0	0	0	0	0	0	0	0	0	0	0	0	0	0	0	0	0	2	0	0	0	0	1	1	0	0	0	2	2	2	2	1	1	2	3	2	1	1	1	1	1	1	1	1	8	10	3	21	2	2
0	0	0	0	0	0	0	0	0	1	0	0	0	0	0	0	1	1	0	0	0	0	0	0	0	0	0	0	0	2	2	1	1	2	2	1	1	1	1	1	1	1	1	1	8	8	3	19	2	3
0	0	0	0	0	0	0	0	0	1	1	1	1	0	0	0	4	3	1	1	2	1	0	0	0	0	0	5	6	2	4	2	1	2	4	1	3	1	2	1	1	1	1	1	11	13	3	27	1	1
0	0	0	0	0	0	0	0	0	0	0	0	0	0	0	0	0	1	0	0	0	0	0	0	0	0	0	0	0	2	2	1	1	1	4	1	1	1	1	1	1	1	1	1	7	10	3	20	1	2
0	0	0	0	0	0	0	0	0	0	0	0	0	0	0	0	0	1	1	0	0	1	1	0	2	3	1	9	9	1	1	1	1	1	1	2	1	1	1	1	1	1	1	1	5	8	3	16	1	1
0	0	0	0	0	0	0	0	0	1	0	0	0	0	0	0	1	1	0	0	0	0	0	0	0	0	0	0	0	1	1	1	1	1	1	1	1	1	1	1	1	1	1	1	5	7	3	15	1	1
0	0	0	0	0	0	0	0	0	0	0	0	0	0	0	0	0	1	0	1	0	1	1	0	0	0	0	3	3	1	2	1	1	2	2	4	1	1	1	1	1	1	1	1	7	11	3	21	1	2
1	0	1	0	0	0	0	0	1	1	0	0	0	0	0	0	1	2	1	1	3	3	3	2	1	0	1	15	17	1	3	1	1	1	3	1	3	1	3	1	1	1	1	1	7	13	3	23	1	1
1	0	1	0	0	0	0	0	1	1	0	0	0	0	0	0	1	1	1	1	0	1	0	0	1	0	1	5	6	2	3	2	2	1	1	1	2	2	1	1	1	1	1	2	10	9	4	23	1	3
0	0	0	0	0	0	0	0	0	0	0	0	0	0	0	0	0	2	1	1	1	1	0	0	0	0	0	4	4	1	4	1	1	1	1	1	1	1	1	1	1	1	1	1	8	7	3	18	2	2
1	1	2	1	1	0	0	0	4	1	1	1	1	0	0	0	4	2	2	0	0	1	0	0	0	1	1	5	7	2	5	2	1	2	1	1	1	1	2	1	1	1	1	1	12	8	3	23	4	5
0	0	0	0	0	0	0	0	0	0	0	0	0	0	0	0	0	5	1	1	0	0	0	1	2	1	0	6	8	1	5	1	1	2	1	1	1	1	1	1	1	1	1	1	10	7	3	20	2	2
0	0	0	0	0	0	0	0	0	0	0	0	0	0	0	0	0	1	1	1	0	1	0	1	1	0	0	5	5	1	1	2	1	1	2	1	1	2	1	1	1	1	1	1	6	9	3	18	2	1
0	0	0	0	0	0	0	0	0	1	0	0	0	0	0	0	1	1	1	2	2	3	1	1	1	0	1	12	12	1	2	2	1	1	3	1	1	1	1	2	2	3	3	3	7	11	9	27	2	2
0	0	0	0	0	0	0	0	0	0	0	0	0	0	0	0	0	1	1	1	1	1	0	1	1	1	0	7	8	3	2	1	1	1	3	1	1	1	2	1	1	2	1	2	8	10	5	23	2	3
1	0	1	0	0	0	0	0	1	1	0	0	0	0	0	0	1	2	3	1	1	1	0	1	1	1	0	9	11	3	5	2	2	2	1	1	1	2	4	2	1	1	1	1	14	12	3	29	3	3
1	0	1	0	0	0	0	0	1	1	1	0	0	0	0	0	2	1	3	3	3	3	2	3	3	3	3	26	29	2	4	1	2	2	1	4	2	2	2	1	1	2	1	2	11	13	5	29	4	5
1	1	2	1	1	1	1	1	7	1	1	1	1	1	1	0	6	1	1	1	1	1	1	1	1	0	1	8	9	2	2	2	3	5	2	3	2	2	2	1	1	1	1	2	14	13	4	31	4	4
0	0	0	0	0	0	0	0	0	0	0	0	0	0	0	0	0	1	1	1	1	2	2	0	1	0	0	8	8	1	1	1	1	1	1	1	1	1	2	1	1	1	1	1	5	8	3	16	1	1
0	0	0	0	0	0	0	0	0	0	0	0	0	0	0	0	0	1	0	1	0	0	0	0	0	1	0	2	2	2	2	1	1	1	1	1	1	1	1	1	1	1	1	1	7	7	3	17	2	1
0	0	0	0	0	0	0	0	0	0	0	0	0	0	0	0	0	1	0	0	0	0	0	0	0	0	0	0	0	1	1	1	1	1	1	1	1	1	1	1	1	1	1	1	5	7	3	15	1	1
1	1	2	1	1	1	1	1	7	1	1	1	1	1	1	1	7	4	3	3	3	3	3	3	3	3	3	27	31	4	3	4	3	4	4	4	4	4	5	4	1	3	3	4	18	26	10	54	5	5
0	0	0	0	0	0	0	0	0	0	0	0	0	0	0	0	0	1	1	1	0	0	0	0	0	0	0	2	2	2	2	1	1	2	1	1	1	1	1	1	1	1	1	1	8	7	3	18	2	1
0	0	0	0	0	0	0	0	0	0	0	0	0	0	0	0	0	2	1	1	0	0	0	1	3	1	0	7	7	1	1	1	1	2	1	1	1	2	1	1	1	1	1	1	6	8	3	17	1	1
0	0	0	0	0	0	0	0	0	1	0	0	0	0	0	0	1	1	1	1	1	2	0	0	1	0	0	6	8	2	2	1	1	1	1	2	2	2	1	1	1	2	1	2	7	10	5	22	2	2
1	1	2	0	0	0	0	0	2	1	1	0	0	0	0	0	2	1	1	0	0	3	0	1	0	0	0	5	5	1	3	1	1	1	5	1	1	2	1	1	1	1	1	2	7	12	4	23	2	4
0	0	0	0	0	0	0	0	0	0	0	0	0	0	0	0	0	1	1	1	1	1	0	0	0	1	0	5	6	2	2	1	1	2	2	1	1	1	1	1	1	1	1	1	8	8	3	19	1	2
0	0	0	0	0	0	0	0	0	0	1	0	0	0	0	0	1	1	1	1	0	1	0	0	0	0	0	3	3	1	4	1	1	1	1	1	1	3	1	1	1	1	1	1	8	9	3	20	3	3
1	1	2	1	1	1	0	1	6	1	1	1	1	0	0	1	5	2	1	1	1	1	1	1	1	0	1	8	9	3	3	2	2	2	2	2	2	2	2	2	1	1	1	2	12	13	4	29	2	2
0	0	0	0	0	0	0	0	0	0	0	0	0	0	0	0	0	1	0	0	0	1	0	0	0	0	0	1	1	1	2	1	1	1	1	1	1	1	1	1	1	1	1	1	6	7	3	16	1	1
0	0	0	0	0	0	0	0	0	0	0	0	0	0	0	0	0	2	1	1	0	1	1	0	0	0	0	4	6	1	2	1	1	1	1	1	1	1	1	1	1	1	1	1	6	7	3	16	1	1
0	0	0	0	0	0	0	0	0	0	0	0	0	0	0	0	0	1	1	1	0	1	0	0	0	0	0	3	5	1	2	1	1	1	2	1	1	1	2	1	1	1	1	1	6	9	3	18	2	3
0	0	0	0	0	0	0	0	0	0	0	0	0	0	0	0	0	1	1	1	0	0	0	0	0	0	0	2	3	2	2	1	1	1	2	2	1	1	1	1	1	2	1	2	7	9	5	21	1	1
0	0	0	0	0	0	0	0	0	0	0	0	0	0	0	0	0	1	0	1	0	1	1	0	0	0	0	3	3	1	1	1	1	1	1	1	1	1	1	1	1	2	2	2	5	7	6	18	2	1
1	0	1	0	0	0	0	0	1	1	0	0	0	0	0	0	1	1	1	1	0	1	1	1	0	1	1	7	9	2	2	1	2	1	1	1	2	2	1	1	5	1	1	1	8	13	3	24	2	2
0	0	0	0	0	0	0	0	0	0	0	0	0	0	0	0	0	1	0	1	0	1	0	0	0	0	0	2	2	2	2	1	1	1	2	1	1	1	1	1	1	1	1	1	7	8	3	18	1	1
0	0	0	0	0	0	0	0	0	0	0	0	0	0	0	0	0	1	1	1	1	1	1	0	0	0	0	5	6	2	5	1	1	2	1	1	1	1	1	1	1	2	1	1	11	7	4	22	3	2
1	0	1	0	0	0	0	0	1	1	1	1	1	1	1	1	7	1	1	3	3	1	1	3	1	1	1	15	17	3	3	2	2	2	1	1	1	1	2	2	2	4	4	2	12	10	10	32	2	3
1	1	2	1	1	1	0	0	5	1	1	1	1	1	0	0	5	1	2	3	1	3	1	3	2	3	2	20	23	2	5	3	2	4	3	3	4	2	2	1	1	4	2	1	16	16	7	39	5	5
1	0	1	0	0	0	0	0	1	1	1	1	1	1	0	1	6	1	3	1	1	2	1	3	2	3	2	18	20	3	5	1	3	2	3	2	2	2	2	1	1	1	1	1	14	13	3	30	4	2
0	0	0	0	0	0	0	0	0	0	0	0	0	0	0	0	0	1	1	1	3	3	1	0	0	0	0	9	10	2	1	1	1	3	1	1	1	1	1	1	1	1	1	1	8	7	3	18	2	1
0	0	0	0	0	0	0	0	0	0	0	0	0	0	0	0	0	1	0	0	1	0	0	0	0	0	0	1	1	1	2	1	1	1	1	1	1	1	1	1	1	2	2	1	6	7	5	18	1	1
1	0	1	0	0	0	0	0	1	1	1	1	0	0	0	1	4	1	2	1	1	1	1	2	1	0	1	10	12	2	3	2	1	1	3	2	3	3	4	4	1	4	3	1	9	20	8	37	2	4
0	0	0	0	0	0	0	0	0	0	0	0	0	0	0	0	0	2	1	1	0	1	1	0	0	0	0	4	4	1	2	1	1	1	1	1	1	2	1	1	1	1	1	1	6	8	3	17	2	1
0	0	0	0	0	0	0	0	0	0	0	0	0	0	0	0	0	1	0	1	1	1	1	0	0	0	0	4	4	2	3	1	1	1	1	1	1	1	1	1	1	1	1	1	8	7	3	18	2	2
0	0	0	0	0	0	0	0	0	0	0	0	0	0	0	0	0	2	1	1	0	1	1	0	1	1	0	6	7	2	2	2	2	1	2	1	2	2	1	1	1	2	1	1	9	10	4	23	3	3
0	0	0	0	0	0	0	0	0	0	0	0	0	0	0	0	0	1	1	1	1	1	0	1	1	0	0	6	8	1	1	1	1	2	1	1	2	2	1	2	1	1	1	1	6	10	3	19	3	3
1	1	2	1	1	0	0	0	4	1	1	1	1	1	1	1	7	1	2	3	3	3	2	1	1	3	1	19	21	2	3	2	1	2	1	2	4	3	4	2	2	3	2	1	10	18	6	34	2	2
1	0	1	0	0	0	0	0	1	1	0	0	0	0	0	0	1	1	1	0	0	1	1	0	0	0	0	3	5	2	5	1	2	1	1	1	1	1	1	1	1	2	2	2	11	7	6	24	3	1
0	0	0	0	0	0	0	0	0	0	0	0	0	0	0	0	0	1	0	0	0	0	0	0	0	0	0	0	1	1	1	1	1	1	4	1	1	1	1	1	1	1	1	1	5	10	3	18	1	1
0	0	0	0	0	0	0	0	0	0	0	0	0	0	0	0	0	1	1	1	1	0	1	0	0	0	0	4	5	2	1	2	1	2	1	1	2	1	2	2	2	2	3	4	8	11	9	28	1	2
1	0	1	0	0	0	0	0	1	1	0	0	0	0	0	0	1	4	1	1	1	1	1	0	1	1	1	8	10	2	2	3	2	2	2	2	3	2	2	2	2	3	3	3	11	15	9	35	2	3
0	0	0	0	0	0	0	0	0	0	0	0	0	0	0	0	0	3	0	1	1	1	1	0	0	1	0	5	6	2	2	1	1	2	1	1	1	1	1	1	1	1	1	1	8	7	3	18	1	3
0	0	0	0	0	0	0	0	0	0	0	0	0	0	0	0	0	1	1	1	0	1	1	1	1	0	0	6	6	3	3	2	2	2	2	1	1	2	2	1	1	1	1	1	12	10	3	25	3	3
0	0	0	0	0	0	0	0	0	0	0	0	0	0	0	0	0	1	0	1	2	1	0	0	0	0	0	4	4	2	3	1	2	1	1	1	1	1	1	1	1	1	1	1	9	7	3	19	1	1
0	0	0	0	0	0	0	0	0	0	0	0	0	0	0	0	0	2	0	1	1	0	0	0	1	1	0	4	5	1	1	1	1	1	3	2	1	1	1	1	2	2	1	1	5	11	4	20	1	1
0	0	0	0	0	0	0	0	0	0	0	0	0	0	0	0	0	1	0	0	0	0	0	0	0	0	0	0	0	2	1	2	1	1	1	1	1	1	1	1	1	1	1	1	7	7	3	17	2	2
1	1	2	0	0	0	0	0	2	1	1	0	0	0	0	0	2	3	1	1	1	1	1	1	1	0	0	7	7	1	5	1	2	3	2	1	1	1	1	1	1	1	1	1	12	8	3	23	3	3
1	0	1	0	0	0	0	0	1	1	0	0	0	0	0	0	1	2	0	1	1	2	0	1	2	1	1	9	9	2	3	3	2	3	2	2	2	3	4	2	2	2	4	2	13	17	8	38	2	2
0	0	0	0	0	0	0	0	0	0	0	0	0	0	0	0	0	3	1	1	3	1	1	0	2	1	1	11	13	1	3	1	1	2	2	3	2	3	4	1	1	1	1	1	8	16	3	27	3	2
1	0	1	0	0	0	0	0	1	1	0	0	0	0	0	0	1	3	1	1	2	1	0	1	1	3	1	11	13	3	2	1	1	2	1	2	2	1	1	1	2	3	3	4	9	10	10	29	2	3
0	0	0	0	0	0	0	0	0	0	0	0	0	0	0	0	0	1	1	1	0	0	1	0	0	1	0	4	4	1	3	3	1	3	2	1	2	1	3	1	1	5	4	1	11	11	10	32	2	1
0	0	0	0	0	0	0	0	0	0	0	0	0	0	0	0	0	2	0	0	0	0	0	0	0	0	0	0	0	2	1	1	1	1	1	1	1	1	1	1	1	1	1	1	6	7	3	16	1	1
0	0	0	0	0	0	0	0	0	0	0	0	0	0	0	0	0	2	1	0	0	1	1	0	1	0	0	4	4	2	2	2	1	1	1	1	1	1	3	1	1	2	2	2	8	9	6	23	1	1
0	0	0	0	0	0	0	0	0	0	0	0	0	0	0	0	0	1	1	1	1	2	0	0	0	0	0	5	6	1	2	1	1	1	1	1	1	1	1	1	1	1	1	1	6	7	3	16	1	1
1	1	2	0	0	0	0	0	2	1	1	0	0	0	0	0	2	1	1	1	1	1	1	1	1	0	1	8	10	2	3	1	2	1	1	2	1	2	2	1	2	1	1	2	9	11	4	24	3	2
0	1	1	0	0	0	0	0	1	0	1	0	0	0	0	0	1	3	1	1	1	1	0	1	1	1	1	8	9	2	2	1	2	1	1	1	1	1	1	1	1	1	1	1	8	7	3	18	1	1
0	0	0	0	0	0	0	0	0	0	0	0	0	0	0	0	0	1	1	1	0	1	0	0	3	0	0	6	6	2	3	1	1	1	3	1	1	1	2	1	1	1	1	1	8	10	3	21	2	2
1	0	1	0	0	0	0	0	1	1	0	0	0	0	0	0	1	1	0	3	1	0	1	1	0	0	0	6	6	1	1	1	1	1	1	1	1	1	1	1	1	2	1	1	5	7	4	16	1	2
0	0	0	0	0	0	0	0	0	0	0	0	0	0	0	0	0	4	1	1	1	1	0	1	0	0	0	5	5	2	1	1	1	2	1	2	1	2	2	1	2	1	1	1	7	11	3	21	2	2
0	0	0	0	0	0	0	0	0	0	0	0	0	0	0	0	0	1	0	0	0	0	0	0	0	0	0	0	0	1	2	1	1	1	1	1	1	1	1	1	1	1	1	1	6	7	3	16	2	1
0	0	0	0	0	0	0	0	0	1	0	0	0	0	0	0	1	2	1	2	1	3	1	1	2	2	0	13	14	3	4	1	1	1	3	2	3	2	2	1	1	2	1	1	10	14	4	28	2	2
1	0	1	0	0	0	0	0	1	1	0	0	0	0	0	0	1	1	1	1	1	1	0	1	1	1	0	7	9	3	3	2	1	1	1	2	2	2	2	1	1	1	1	2	10	11	4	25	3	3
0	0	0	0	0	0	0	0	0	0	0	0	0	0	0	0	0	1	1	0	0	0	0	0	1	0	0	2	2	1	2	1	1	1	1	1	1	1	1	1	1	1	1	1	6	7	3	16	1	2
0	0	0	0	0	0	0	0	0	0	0	0	0	0	0	0	0	1	1	1	1	1	1	1	1	1	0	8	9	2	3	2	1	1	3	2	1	1	2	1	1	1	1	1	9	11	3	23	1	2
0	0	0	0	0	0	0	0	0	0	0	0	0	0	0	0	0	1	1	1	3	3	1	0	1	0	0	10	10	3	3	1	1	1	3	1	1	1	3	1	1	1	1	3	9	11	5	25	3	2
0	0	0	0	0	0	0	0	0	0	0	0	0	0	0	0	0	1	0	0	0	0	0	0	0	0	0	0	0	1	1	1	1	1	1	1	1	1	1	1	1	1	1	1	5	7	3	15	1	1
0	0	0	0	0	0	0	0	0	0	0	0	0	0	0	0	0	1	0	0	0	1	0	0	1	0	0	2	2	1	2	1	1	2	1	1	1	1	1	1	1	1	1	1	7	7	3	17	1	1
0	0	0	0	0	0	0	0	0	0	0	0	0	0	0	0	0	1	0	0	0	1	0	0	1	0	0	2	2	2	2	1	1	1	1	1	2	1	1	1	1	2	1	1	7	8	4	19	1	2
0	0	0	0	0	0	0	0	0	1	0	0	0	0	0	0	1	2	1	1	1	1	0	0	1	0	0	5	5	2	2	2	1	1	1	1	2	1	1	1	1	1	1	1	8	8	3	19	1	1
0	0	0	0	0	0	0	0	0	0	0	0	0	0	0	0	0	1	0	0	0	1	0	0	0	0	0	1	1	2	1	2	1	1	1	1	1	1	1	1	1	2	1	1	7	7	4	18	2	1
0	0	0	0	0	0	0	0	0	0	0	0	0	0	0	0	0	4	0	0	0	1	0	0	1	0	0	2	3	1	1	1	1	1	1	1	1	1	1	1	1	1	1	3	5	7	5	17	1	2
0	0	0	0	0	0	0	0	0	1	0	0	0	0	0	0	1	2	1	0	2	3	1	0	0	0	0	7	8	1	2	2	1	2	1	1	1	1	1	1	1	1	1	1	8	7	3	18	2	2
0	0	0	0	0	0	0	0	0	0	0	0	0	0	0	0	0	1	0	2	2	1	1	1	1	0	0	8	9	4	5	1	1	1	5	2	3	2	2	2	1	1	1	2	12	17	4	33	2	4
1	0	1	0	0	0	0	0	1	1	0	0	0	0	0	0	1	2	1	1	2	1	1	2	1	1	1	11	12	3	4	3	3	3	4	2	2	2	3	2	2	2	1	1	16	17	4	37	2	4
0	0	0	0	0	0	0	0	0	0	0	0	0	0	0	0	0	1	0	0	0	1	1	0	2	0	0	4	4	2	5	2	4	2	1	1	1	1	1	1	2	5	2	4	15	8	11	34	1	2
0	0	0	0	0	0	0	0	0	0	0	0	0	0	0	0	0	1	1	0	0	1	1	0	0	0	0	3	3	1	1	1	1	1	3	1	1	1	1	1	1	1	1	1	5	9	3	17	1	1
0	0	0	0	0	0	0	0	0	0	0	0	0	0	0	0	0	2	0	0	0	1	1	0	0	0	0	2	2	2	2	2	1	1	1	1	1	1	1	1	1	1	1	1	8	7	3	18	1	1
0	0	0	0	0	0	0	0	0	0	0	0	0	0	0	0	0	2	1	1	1	1	0	0	1	0	0	5	5	2	2	1	1	1	2	1	1	2	2	1	1	1	1	1	7	10	3	20	1	2
0	0	0	0	0	0	0	0	0	0	0	0	0	0	0	0	0	2	1	1	1	2	1	1	1	1	0	9	11	3	2	2	2	3	2	1	1	1	1	1	1	2	2	1	12	8	5	25	2	2
0	0	0	0	0	0	0	0	0	0	0	0	0	0	0	0	0	1	0	1	0	1	0	0	0	0	0	2	2	1	1	1	1	2	1	1	1	1	1	2	1	1	2	1	6	8	4	18	1	1
0	0	0	0	0	0	0	0	0	0	0	0	0	0	0	0	0	1	0	1	0	1	1	1	1	1	0	6	7	2	2	2	2	1	2	1	1	2	2	2	2	2	1	2	9	12	5	26	2	1
1	1	2	1	1	0	0	0	4	1	1	1	1	0	0	1	5	1	3	2	3	3	3	0	2	1	1	18	20	2	3	4	2	2	3	4	2	2	2	1	1	2	1	1	13	15	4	32	5	5
1	1	2	1	1	1	0	1	6	1	1	1	1	1	0	1	6	1	3	2	3	3	3	1	3	2	1	21	24	5	4	2	1	2	2	3	2	3	1	2	1	4	3	3	14	14	10	38	3	1
1	1	2	1	1	0	0	0	4	1	1	1	1	0	0	0	4	1	1	1	3	1	1	1	1	1	1	11	12	1	3	3	2	3	4	3	2	2	1	1	2	2	2	2	12	15	6	33	3	2
0	0	0	0	0	0	0	0	0	1	0	0	0	0	0	0	1	1	0	0	1	1	3	0	2	1	0	8	8	2	2	1	1	3	1	3	1	3	1	1	1	1	1	2	9	11	4	24	1	1
0	0	0	0	0	0	0	0	0	0	0	0	0	0	0	0	0	1	1	1	1	1	1	0	1	0	0	6	6	1	2	3	2	2	1	1	1	2	3	1	1	1	2	2	10	10	5	25	3	2
0	0	0	0	0	0	0	0	0	1	0	0	0	0	0	0	1	1	0	0	0	0	0	0	1	0	0	1	1	1	1	1	1	1	1	1	1	1	1	1	1	1	1	1	5	7	3	15	1	1
0	0	0	0	0	0	0	0	0	0	0	0	0	0	0	0	0	1	1	1	1	0	1	0	0	0	0	4	4	1	2	1	1	1	2	1	1	1	1	1	1	1	1	2	6	8	4	18	1	1
0	0	0	0	0	0	0	0	0	0	0	0	0	0	0	0	0	2	1	1	0	1	0	0	0	0	0	3	3	2	3	2	2	1	1	1	1	2	2	2	1	2	1	3	10	10	6	26	1	2
1	1	2	1	1	0	0	0	4	1	1	1	1	1	0	1	6	2	1	2	3	2	3	1	1	1	2	16	18	3	4	2	1	2	4	1	2	2	3	3	1	1	2	1	12	16	4	32	3	5
0	0	0	0	0	0	0	0	0	0	0	0	0	0	0	0	0	2	1	0	1	2	1	0	0	1	0	6	6	2	3	2	1	2	1	1	1	1	1	1	1	1	1	1	10	7	3	20	2	4
1	0	1	0	0	0	0	0	1	1	0	0	0	0	0	0	1	1	1	2	0	1	1	1	1	1	1	9	10	4	3	1	1	1	2	1	1	2	1	1	1	2	1	1	10	9	4	23	1	2
0	0	0	0	0	0	0	0	0	0	0	0	0	0	0	0	0	1	0	0	0	0	0	0	0	0	0	0	0	1	1	1	1	1	1	1	1	1	1	1	1	1	1	1	5	7	3	15	1	1
1	1	2	1	1	1	0	0	5	1	1	1	1	1	0	0	5	2	1	1	1	1	1	0	1	1	1	8	10	1	3	1	1	1	1	1	1	1	3	1	1	3	1	2	7	9	6	22	3	5
0	0	0	0	0	0	0	0	0	0	0	0	0	0	0	0	0	1	0	0	0	0	1	0	0	0	0	1	1	1	2	1	1	1	1	1	1	1	1	1	1	1	1	1	6	7	3	16	1	1
1	1	2	1	1	1	0	0	5	1	1	1	1	1	0	0	5	3	2	2	1	1	1	3	0	0	3	13	14	2	5	1	3	2	2	2	2	2	2	5	1	1	1	1	13	16	3	32	3	3
0	0	0	0	0	0	0	0	0	0	0	0	0	0	0	0	0	1	1	0	0	0	0	0	0	0	0	1	1	1	2	1	1	1	1	1	1	1	1	1	1	1	1	1	6	7	3	16	1	1
1	0	1	0	0	0	0	0	1	1	0	0	0	0	0	0	1	1	1	1	0	1	1	0	1	0	0	5	6	1	3	1	1	1	1	1	1	1	1	1	1	1	1	1	7	7	3	17	1	1
0	0	0	0	0	0	0	0	0	0	0	0	0	0	0	0	0	1	1	1	0	0	0	0	0	0	0	2	3	2	4	1	1	2	1	1	1	1	1	1	1	1	1	1	10	7	3	20	1	2
1	1	2	1	1	1	0	1	6	1	1	1	1	1	0	0	5	1	1	1	2	1	3	0	1	1	1	11	13	1	4	1	1	1	1	1	1	1	1	1	1	1	1	1	8	7	3	18	5	4
1	0	1	0	0	0	0	0	1	1	0	0	0	0	0	0	1	1	1	1	1	2	1	1	0	0	0	7	8	1	2	1	1	1	2	1	1	2	3	1	1	2	1	1	6	11	4	21	4	3
0	0	0	0	0	0	0	0	0	0	0	0	0	0	0	0	0	1	3	3	3	3	3	3	3	3	0	24	26	1	1	1	1	1	1	1	2	1	1	1	1	1	1	1	5	8	3	16	1	1
0	0	0	0	0	0	0	0	0	0	0	0	0	0	0	0	0	3	0	1	0	1	0	0	3	0	0	5	5	1	2	1	1	1	2	1	1	1	5	1	1	4	4	3	6	12	11	29	1	2
0	0	0	0	0	0	0	0	0	0	0	0	0	0	0	0	0	2	1	1	0	0	1	2	0	0	1	6	7	1	1	2	2	2	3	2	1	1	2	1	2	1	1	2	8	12	4	24	3	4
0	0	0	0	0	0	0	0	0	0	0	0	0	0	0	0	0	1	0	1	0	1	0	0	1	0	0	3	3	1	1	1	1	1	1	1	1	1	1	1	1	1	1	1	5	7	3	15	1	1
0	0	0	0	0	0	0	0	0	1	1	1	0	0	0	1	4	3	1	1	1	1	2	1	1	0	1	9	10	2	5	1	3	1	1	1	2	3	1	1	1	2	1	1	12	10	4	26	2	1
0	0	0	0	0	0	0	0	0	1	0	0	0	0	0	0	1	1	1	1	1	1	3	0	0	0	0	7	8	2	3	2	2	2	3	3	2	2	2	4	3	3	3	3	11	19	9	39	3	2
0	0	0	0	0	0	0	0	0	1	0	0	0	0	0	0	1	3	1	0	2	0	3	1	0	1	0	8	9	3	5	1	1	3	1	1	1	1	1	1	1	1	1	1	13	7	3	23	2	4
1	0	1	0	0	0	0	0	1	1	0	0	0	0	0	0	1	2	0	1	3	1	1	2	2	1	1	12	12	4	2	1	1	2	2	1	3	1	2	1	1	2	3	1	10	11	6	27	4	3
0	0	0	0	0	0	0	0	0	0	0	0	0	0	0	0	0	1	0	0	0	1	1	0	1	0	0	3	4	2	2	1	1	1	1	1	1	1	2	1	1	1	1	1	7	8	3	18	1	1
0	0	0	0	0	0	0	0	0	0	0	0	0	0	0	0	0	1	0	1	2	1	0	0	2	1	0	7	7	1	1	1	1	1	1	2	1	1	1	1	1	1	1	2	5	8	4	17	1	2
1	0	1	0	0	0	0	0	1	1	0	0	0	0	0	0	1	2	1	1	1	1	1	0	3	0	0	8	10	2	2	2	2	3	1	2	3	3	5	1	2	1	1	1	11	17	3	31	2	2
0	0	0	0	0	0	0	0	0	0	0	0	0	0	0	0	0	2	1	1	0	1	1	0	0	0	0	4	4	2	2	1	1	1	3	2	2	1	1	1	1	1	1	1	7	11	3	21	1	1
1	0	1	0	0	0	0	0	1	1	0	0	0	0	0	0	1	2	0	1	0	1	0	0	2	1	0	5	6	1	2	2	1	1	1	1	1	1	1	1	1	1	1	2	7	7	4	18	1	1
0	0	0	0	0	0	0	0	0	0	0	0	0	0	0	0	0	2	1	1	0	1	1	0	0	0	0	4	5	3	3	2	1	1	1	1	2	2	3	2	2	1	1	2	10	13	4	27	2	3
0	0	0	0	0	0	0	0	0	0	0	0	0	0	0	0	0	2	1	0	1	1	1	1	1	1	0	7	7	2	2	2	3	1	1	2	1	2	3	2	2	3	3	2	10	13	8	31	1	2
0	0	0	0	0	0	0	0	0	0	0	0	0	0	0	0	0	1	3	3	0	3	1	3	3	3	0	19	19	2	5	2	2	5	2	2	5	2	1	2	5	2	2	5	16	19	9	44	5	2
0	0	0	0	0	0	0	0	0	1	0	0	0	0	0	0	1	1	1	0	0	1	0	0	0	0	0	2	3	1	2	1	1	2	1	1	1	1	1	1	1	1	1	1	7	7	3	17	2	2
1	1	2	1	0	0	0	0	3	1	1	1	0	0	0	1	4	1	0	0	0	1	1	0	1	1	0	4	4	2	1	1	1	1	2	1	1	1	1	1	1	1	1	2	6	8	4	18	1	1
1	1	2	1	1	1	1	1	7	1	1	1	1	1	1	1	7	3	3	3	1	2	3	3	3	1	3	22	26	5	5	4	3	3	2	2	4	4	3	3	3	2	2	3	20	21	7	48	5	4
0	0	0	0	0	0	0	0	0	0	0	0	0	0	0	0	0	1	0	0	0	1	0	0	0	0	0	1	1	2	2	1	1	1	2	1	1	1	1	1	1	1	1	1	7	8	3	18	1	2
0	0	0	0	0	0	0	0	0	0	0	0	0	0	0	0	0	1	1	0	1	2	2	1	1	2	0	10	11	3	2	2	3	3	1	2	3	3	2	1	1	1	1	1	13	13	3	29	3	2
0	0	0	0	0	0	0	0	0	1	0	0	0	0	0	0	1	4	1	0	0	0	1	1	0	0	0	3	4	2	2	2	2	3	1	2	1	1	2	1	1	2	2	2	11	9	6	26	3	3
0	0	0	0	0	0	0	0	0	0	0	0	0	0	0	0	0	4	1	0	0	0	0	1	0	0	0	2	4	5	5	2	2	5	1	1	2	1	1	1	1	1	1	1	19	8	3	30	4	1
1	0	1	0	0	0	0	0	1	1	1	1	1	0	0	0	4	2	1	0	0	3	3	0	0	0	0	7	8	2	2	2	2	1	1	1	1	1	1	1	1	1	1	1	9	7	3	19	4	4
1	1	2	1	1	1	1	1	7	1	1	1	1	1	1	1	7	3	3	3	1	3	3	3	1	2	3	22	24	3	3	4	1	3	1	3	4	5	2	1	5	1	1	5	14	21	7	42	5	5
0	0	0	0	0	0	0	0	0	0	0	0	0	0	0	0	0	1	1	0	1	1	1	1	0	0	0	5	6	2	4	2	1	1	1	1	1	1	2	1	1	1	1	3	10	8	5	23	2	3
0	0	0	0	0	0	0	0	0	0	0	0	0	0	0	0	0	1	1	0	0	0	0	0	0	1	0	2	2	2	2	2	2	2	2	2	1	1	1	1	1	1	1	2	10	9	4	23	3	3
0	0	0	0	0	0	0	0	0	0	0	0	0	0	0	0	0	2	1	1	3	1	3	0	0	0	0	9	9	1	3	1	1	1	1	1	1	1	1	1	1	1	1	1	7	7	3	17	2	2
0	0	0	0	0	0	0	0	0	0	0	0	0	0	0	0	0	1	1	1	0	1	1	1	1	0	0	6	7	2	3	2	1	2	1	1	1	1	1	1	1	1	1	1	10	7	3	20	2	2
0	0	0	0	0	0	0	0	0	0	0	0	0	0	0	0	0	2	1	1	0	1	1	0	1	0	0	5	6	1	2	1	1	2	2	1	1	1	1	1	1	1	1	1	7	8	3	18	2	2
1	0	1	0	0	0	0	0	1	1	0	0	0	0	0	0	1	1	1	0	1	1	1	1	1	1	1	8	9	2	5	1	2	1	1	1	1	1	1	1	1	1	1	1	11	7	3	21	3	1
0	0	0	0	0	0	0	0	0	0	0	0	0	0	0	0	0	1	1	0	0	1	0	0	0	0	0	2	2	1	2	1	1	1	1	1	1	1	1	1	1	1	1	1	6	7	3	16	2	1
0	0	0	0	0	0	0	0	0	1	0	0	0	0	0	0	1	3	2	2	2	2	2	1	1	2	0	14	15	3	4	1	4	3	4	2	2	2	1	1	3	1	1	1	15	15	3	33	4	4
0	0	0	0	0	0	0	0	0	0	0	0	0	0	0	0	0	1	1	0	0	1	1	0	0	0	0	3	3	2	3	1	1	1	1	1	1	1	1	1	1	1	1	1	8	7	3	18	3	1
0	0	0	0	0	0	0	0	0	0	0	0	0	0	0	0	0	2	0	0	1	0	0	0	0	0	0	1	1	1	2	1	1	1	1	1	1	1	1	1	1	1	1	2	6	7	4	17	1	2
1	1	2	1	1	1	0	0	5	1	1	1	1	1	0	0	5	5	2	1	2	2	2	3	2	3	2	19	22	2	4	1	4	5	1	4	4	3	3	2	1	1	1	1	16	18	3	37	5	5
0	0	0	0	0	0	0	0	0	0	0	0	0	0	0	0	0	2	0	0	1	1	1	0	1	0	0	4	5	1	3	1	1	1	1	1	1	1	1	1	1	1	1	1	7	7	3	17	1	1
0	0	0	0	0	0	0	0	0	0	0	0	0	0	0	0	0	1	2	1	1	2	1	2	3	0	0	12	14	4	4	1	1	2	2	2	2	2	2	1	1	1	1	1	12	12	3	27	2	1
0	1	1	0	0	0	0	0	1	0	0	0	0	0	0	0	0	2	1	0	0	0	0	0	0	0	0	1	2	2	4	1	1	1	3	1	1	1	1	1	1	1	1	1	9	9	3	21	1	1
1	0	1	0	0	0	0	0	1	1	1	1	1	1	1	1	7	1	3	3	3	3	3	3	2	2	1	23	25	2	5	2	2	4	1	2	1	5	5	3	2	5	4	4	15	19	13	47	5	4
0	0	0	0	0	0	0	0	0	1	0	0	0	0	0	0	1	1	1	1	1	1	1	0	1	1	0	7	7	2	2	3	1	2	2	1	1	1	1	1	2	2	1	2	10	9	5	24	2	2
0	0	0	0	0	0	0	0	0	0	0	0	0	0	0	0	0	1	1	1	0	0	1	0	0	0	0	3	3	1	2	1	1	1	2	1	1	1	1	1	1	1	1	1	6	8	3	17	1	1
0	0	0	0	0	0	0	0	0	0	0	0	0	0	0	0	0	1	0	1	0	0	0	0	0	0	0	1	1	2	3	1	1	1	2	1	1	1	1	1	1	1	1	1	8	8	3	19	2	2
0	0	0	0	0	0	0	0	0	0	0	0	0	0	0	0	0	1	2	1	3	2	1	1	1	1	0	12	14	2	3	2	2	1	1	1	1	2	1	1	1	1	1	1	10	8	3	21	2	3
0	0	0	0	0	0	0	0	0	1	0	0	0	0	0	0	1	1	1	1	1	1	1	1	1	0	1	8	10	2	3	2	1	2	2	2	1	2	2	1	1	1	1	2	10	11	4	25	2	2
1	0	1	0	0	0	0	0	1	1	1	0	0	0	0	0	2	3	2	3	3	3	2	3	3	2	1	22	25	4	5	2	3	4	5	4	3	3	3	1	1	1	1	1	18	20	3	41	4	5
0	0	0	0	0	0	0	0	0	0	0	0	0	0	0	0	0	1	0	0	0	1	0	0	1	0	0	2	2	1	4	1	1	1	2	1	1	1	1	1	1	1	1	1	8	8	3	19	1	1
1	0	1	0	0	0	0	0	1	1	1	0	0	0	0	0	2	2	1	1	1	1	1	1	3	1	1	11	14	4	4	2	1	3	4	1	2	1	3	1	1	2	2	1	14	13	5	32	4	3
0	0	0	0	0	0	0	0	0	0	0	0	0	0	0	0	0	1	1	1	1	1	0	0	1	0	0	5	5	1	2	1	1	1	1	1	1	1	1	1	1	1	1	1	6	7	3	16	1	3
0	0	0	0	0	0	0	0	0	1	1	1	0	0	0	0	3	1	2	3	1	2	3	1	3	1	0	16	18	1	2	1	1	1	1	1	1	2	3	1	1	1	1	1	6	10	3	19	3	4
1	0	1	0	0	0	0	0	1	1	0	0	0	0	0	0	1	5	3	3	1	3	3	3	1	1	2	20	22	4	3	4	2	3	2	1	2	2	1	2	1	2	1	5	16	11	8	35	4	5
0	0	0	0	0	0	0	0	0	1	0	0	0	0	0	0	1	1	1	0	0	0	0	1	0	0	0	2	2	2	3	2	1	2	2	2	2	1	2	1	1	1	1	1	10	11	3	24	3	3
0	0	0	0	0	0	0	0	0	1	1	1	1	0	0	0	4	1	0	1	0	1	1	1	1	0	0	5	6	1	2	1	1	1	1	1	1	1	1	1	1	1	1	1	6	7	3	16	3	3
0	0	0	0	0	0	0	0	0	0	0	0	0	0	0	0	0	1	1	1	1	1	0	0	0	0	0	4	4	1	2	1	1	2	2	1	1	2	1	1	1	1	1	1	7	9	3	19	2	1
1	0	1	0	0	0	0	0	1	1	0	0	0	0	0	0	1	1	2	1	1	1	0	2	2	1	1	11	13	3	5	3	2	3	5	3	3	4	3	2	1	3	2	4	16	21	9	46	4	4
1	0	1	0	0	0	0	0	1	1	0	0	0	0	0	0	1	1	1	1	1	1	0	1	1	0	0	6	7	1	4	2	1	1	1	2	2	2	3	2	1	1	1	1	9	13	3	25	1	2
0	0	0	0	0	0	0	0	0	0	0	0	0	0	0	0	0	1	0	0	0	0	0	0	0	0	0	0	0	2	2	1	1	1	2	1	1	1	1	1	2	3	1	1	7	9	5	21	2	3
0	0	0	0	0	0	0	0	0	1	0	0	0	0	0	0	1	1	1	1	0	1	0	0	0	0	0	3	4	2	3	1	2	1	2	2	2	1	2	1	2	1	1	1	9	12	3	24	2	3
0	0	0	0	0	0	0	0	0	1	0	0	0	0	0	0	1	1	0	1	0	1	1	0	0	1	0	4	4	1	2	1	3	2	2	1	2	1	1	1	1	1	1	1	9	9	3	21	3	3
0	0	0	0	0	0	0	0	0	0	0	0	0	0	0	0	0	1	0	0	0	1	0	0	0	0	0	1	1	1	1	1	1	1	1	1	1	1	1	1	1	1	1	1	5	7	3	15	1	1
0	0	0	0	0	0	0	0	0	0	0	0	0	0	0	0	0	2	1	1	1	1	1	1	1	1	0	8	9	2	4	1	2	1	2	2	1	2	1	1	1	2	1	2	10	10	5	25	2	2
1	1	2	1	1	1	0	1	6	1	1	1	1	1	0	1	6	1	1	1	1	1	0	1	2	1	1	9	11	2	3	4	2	2	2	2	1	2	3	2	2	2	2	2	13	14	6	33	3	2
0	0	0	0	0	0	0	0	0	0	0	0	0	0	0	0	0	2	1	1	1	1	0	1	0	1	0	6	8	2	3	2	1	2	1	1	1	2	1	1	1	1	1	1	10	8	3	21	2	2
0	0	0	0	0	0	0	0	0	0	0	0	0	0	0	0	0	2	1	1	1	1	0	0	1	3	0	8	8	4	2	2	3	2	4	2	3	3	3	1	4	2	1	4	13	20	7	40	3	2
0	0	0	0	0	0	0	0	0	0	0	0	0	0	0	0	0	2	3	3	3	3	2	3	3	3	2	25	28	4	4	3	3	3	5	5	3	5	5	3	5	5	5	2	17	31	12	60	5	4
0	0	0	0	0	0	0	0	0	0	0	0	0	0	0	0	0	2	1	0	1	1	0	0	1	0	0	4	5	2	3	2	1	1	3	1	2	1	3	1	1	1	1	1	9	12	3	24	1	2
0	0	0	0	0	0	0	0	0	0	0	0	0	0	0	0	0	2	0	0	0	0	0	0	0	0	0	0	0	1	1	1	1	1	1	1	1	1	1	1	1	1	1	1	5	7	3	15	2	2
1	1	2	0	1	0	0	0	3	1	1	1	1	1	0	1	6	1	1	1	2	3	3	2	2	1	1	16	18	2	5	2	2	2	1	2	1	1	3	5	1	1	2	1	13	14	4	31	3	4
1	1	2	1	1	1	1	1	7	1	1	1	1	1	1	1	7	3	3	3	3	3	3	3	3	3	3	27	31	5	5	5	4	5	4	4	5	5	5	4	5	4	4	5	24	32	13	69	5	5
1	0	1	0	0	0	0	0	1	1	0	0	0	0	0	0	1	2	2	3	3	2	0	1	3	0	0	14	16	2	5	4	2	5	5	5	3	1	1	3	1	3	4	1	18	19	8	45	3	5
0	0	0	0	0	0	0	0	0	0	0	0	0	0	0	0	0	1	1	0	1	1	0	0	0	3	0	6	6	2	3	1	2	1	1	1	1	1	1	1	1	1	1	1	9	7	3	19	1	1
0	0	0	0	0	0	0	0	0	0	0	0	0	0	0	0	0	1	0	0	0	0	0	0	0	0	0	0	0	2	2	1	1	1	2	1	1	1	1	1	1	1	1	1	7	8	3	18	1	2
0	0	0	0	0	0	0	0	0	0	0	0	0	0	0	0	0	1	0	1	1	0	0	0	1	0	0	3	3	2	1	2	1	1	1	1	1	1	2	1	1	1	1	1	7	8	3	18	2	3
0	0	0	0	0	0	0	0	0	0	0	0	0	0	0	0	0	1	1	1	1	1	1	0	0	0	0	5	5	1	1	1	1	1	1	1	1	1	2	1	1	1	1	1	5	8	3	16	3	1
0	0	0	0	0	0	0	0	0	0	0	0	0	0	0	0	0	1	1	1	0	1	0	0	0	0	0	3	3	2	3	1	1	1	1	1	1	1	1	1	1	1	1	1	8	7	3	18	1	2
0	0	0	0	0	0	0	0	0	0	0	0	0	0	0	0	0	2	2	1	3	2	1	1	1	0	0	11	13	2	4	3	2	2	2	1	2	3	2	1	1	1	1	1	13	12	3	28	2	2
0	0	0	0	0	0	0	0	0	0	0	0	0	0	0	0	0	3	3	3	3	3	1	0	1	0	0	14	17	5	4	2	1	5	5	4	1	1	1	1	1	1	1	5	17	14	7	38	3	4
0	1	1	0	0	0	0	0	1	0	1	0	0	0	0	0	1	1	0	0	0	0	0	0	0	0	0	0	0	2	1	1	1	1	1	1	1	1	1	1	1	1	1	1	6	7	3	16	2	1
0	0	0	0	0	0	0	0	0	1	0	0	0	0	0	0	1	1	1	1	1	2	1	1	1	1	0	9	10	2	3	1	1	3	2	1	2	2	1	2	1	2	1	2	10	11	5	26	2	1
0	0	0	0	0	0	0	0	0	0	0	0	0	0	0	0	0	1	1	1	1	1	1	0	0	1	0	6	6	2	2	1	1	1	1	1	1	1	1	1	1	1	1	1	7	7	3	17	2	2
0	0	0	0	0	0	0	0	0	0	0	0	0	0	0	0	0	1	1	1	0	1	0	0	0	0	0	3	3	2	5	2	1	2	1	1	1	1	1	1	1	1	1	1	12	7	3	22	3	2
1	1	2	1	1	1	0	1	6	1	1	1	1	1	0	1	6	1	3	1	1	2	3	3	2	2	1	18	21	2	4	1	2	2	2	3	2	3	4	2	4	3	2	2	11	20	7	38	5	5
0	0	0	0	0	0	0	0	0	0	0	0	0	0	0	0	0	1	1	0	2	1	0	0	0	0	0	4	4	1	2	1	1	2	1	1	1	1	2	1	1	1	1	2	7	8	4	19	2	2
0	0	0	0	0	0	0	0	0	1	0	0	0	0	0	0	1	1	1	0	1	1	0	0	0	0	0	3	5	2	3	1	1	1	3	1	1	1	1	1	1	1	1	1	8	9	3	20	3	1
1	1	2	1	0	0	0	0	3	1	1	0	0	0	0	0	2	1	0	1	1	0	0	0	0	0	1	3	3	2	2	2	1	1	1	1	1	1	2	1	1	1	1	1	8	8	3	19	1	2
0	0	0	0	0	0	0	0	0	0	0	0	0	0	0	0	0	1	1	1	0	0	0	1	0	0	0	3	3	2	4	1	2	1	1	1	1	1	3	1	1	2	1	1	10	9	4	23	1	3
1	1	2	1	0	0	0	0	3	1	1	1	0	0	0	0	3	2	2	1	1	1	1	1	0	0	1	8	11	3	4	1	3	2	1	1	1	1	1	1	1	1	1	1	13	7	3	23	5	3
0	0	0	0	0	0	0	0	0	0	0	0	0	0	0	0	0	1	1	0	2	1	2	0	0	0	0	6	6	1	3	1	1	3	1	1	2	1	1	1	1	1	1	2	9	8	4	21	1	1
0	0	0	0	0	0	0	0	0	0	0	0	0	0	0	0	0	3	1	1	1	2	1	1	2	0	0	9	11	2	3	2	2	3	1	2	1	1	1	1	2	2	1	2	12	9	5	26	3	4
0	0	0	0	0	0	0	0	0	1	1	0	0	0	0	0	2	3	1	1	0	1	2	0	0	0	0	5	7	2	3	1	2	1	1	1	1	4	1	1	1	1	1	1	9	10	3	22	2	4
0	0	0	0	0	0	0	0	0	1	0	0	0	0	0	0	1	2	1	0	1	1	2	0	0	1	0	6	6	4	3	2	2	1	2	2	1	1	2	1	1	1	1	1	12	10	3	25	1	1
1	0	1	0	0	0	0	0	1	1	0	0	0	0	0	0	1	1	1	1	0	1	0	0	1	0	0	4	6	2	3	1	1	2	4	2	2	1	2	1	1	1	1	1	9	13	3	25	2	4
0	0	0	0	0	0	0	0	0	0	0	0	0	0	0	0	0	1	1	1	0	1	0	0	0	0	0	3	3	1	2	1	1	1	1	1	1	1	1	1	1	1	1	1	6	7	3	16	1	1
0	0	0	0	0	0	0	0	0	0	0	0	0	0	0	0	0	1	0	0	0	1	0	0	1	0	0	2	2	1	1	1	1	1	2	1	1	1	1	1	1	1	1	1	5	8	3	16	3	2
0	0	0	0	0	0	0	0	0	0	0	0	0	0	0	0	0	1	1	1	0	1	1	1	2	2	0	9	9	2	3	3	2	1	4	3	2	2	2	2	1	2	1	1	11	16	4	31	2	3
1	1	2	1	1	1	1	1	7	1	1	1	1	1	1	1	7	3	3	3	3	3	3	3	3	1	3	25	28	2	5	3	4	5	1	2	5	5	5	5	5	5	5	3	19	28	13	60	5	5
1	1	2	1	1	0	0	0	4	1	1	1	1	0	0	0	4	2	3	3	3	3	3	3	1	0	2	21	24	4	4	1	4	4	4	1	2	4	1	2	1	1	1	1	17	15	3	35	5	5
0	0	0	0	0	0	0	0	0	0	0	0	0	0	0	0	0	2	1	1	1	1	0	0	1	0	0	5	5	1	2	2	1	1	1	1	1	1	1	1	1	1	2	1	7	7	4	18	1	1
0	0	0	0	0	0	0	0	0	0	0	0	0	0	0	0	0	1	1	0	1	2	1	1	1	1	0	8	10	3	4	2	3	2	2	1	2	2	3	1	2	1	1	1	14	13	3	30	3	4
0	0	0	0	0	0	0	0	0	1	0	0	0	0	0	0	1	1	1	1	2	1	2	1	2	0	0	10	11	4	5	3	3	1	2	1	2	2	2	1	1	2	3	1	16	11	6	33	3	5
0	0	0	0	0	0	0	0	0	1	0	0	0	0	0	0	1	1	1	1	0	1	0	1	1	1	0	6	6	2	2	1	2	1	2	1	1	1	1	1	1	1	1	1	8	8	3	19	2	2
0	0	0	0	0	0	0	0	0	1	0	0	0	0	0	0	1	1	1	1	0	0	0	1	0	0	0	3	3	2	3	2	2	1	1	1	1	1	1	1	1	1	1	1	10	7	3	20	3	2
0	0	0	0	0	0	0	0	0	0	0	0	0	0	0	0	0	1	1	1	2	2	1	0	0	1	0	8	8	1	3	1	1	1	4	1	1	5	2	1	1	1	1	2	7	15	4	26	2	2
0	0	0	0	0	0	0	0	0	1	0	0	0	0	0	0	1	1	1	1	3	2	1	1	3	1	0	13	14	1	2	1	1	1	2	3	1	2	1	1	1	1	1	1	6	11	3	20	3	5
1	0	1	0	0	0	0	0	1	1	0	0	0	0	0	0	1	1	1	1	2	3	1	2	0	0	1	11	13	1	1	1	1	2	1	1	1	1	1	1	1	2	1	1	6	7	4	17	1	3
0	0	0	0	0	0	0	0	0	0	0	0	0	0	0	0	0	1	1	0	0	0	0	0	0	0	0	1	2	1	3	1	1	1	2	1	1	1	2	1	1	1	1	1	7	9	3	19	2	3
0	0	0	0	0	0	0	0	0	0	0	0	0	0	0	0	0	1	0	0	1	1	0	0	1	0	0	3	3	1	1	1	1	1	2	1	1	1	1	1	1	1	1	1	5	8	3	16	1	1
1	1	2	1	1	0	0	0	4	1	0	0	0	0	0	0	1	1	3	2	3	2	1	3	2	0	1	17	20	3	3	2	4	2	2	2	1	2	2	2	5	1	1	1	14	16	3	33	4	4
1	0	1	0	0	0	0	0	1	1	0	0	0	0	0	0	1	1	3	2	1	2	1	1	1	0	1	12	14	4	4	1	2	2	4	1	1	5	1	2	1	1	1	1	13	15	3	31	5	5
0	0	0	0	0	0	0	0	0	0	0	0	0	0	0	0	0	1	1	1	1	1	0	0	1	0	0	5	5	2	2	1	1	1	1	1	1	1	2	1	1	1	1	1	7	8	3	18	1	2
1	0	1	0	0	0	0	0	1	1	0	0	0	0	0	0	1	1	3	2	3	1	0	3	1	0	1	14	16	5	4	2	4	2	5	1	1	5	1	2	1	2	1	1	17	16	4	37	5	5
0	0	0	0	0	0	0	0	0	0	0	0	0	0	0	0	0	2	1	1	0	0	1	1	0	0	0	4	4	1	1	1	1	1	1	1	1	1	1	1	1	1	1	1	5	7	3	15	1	1
1	0	1	0	0	0	0	0	1	1	0	0	0	0	0	0	1	1	1	1	1	1	2	1	1	1	0	9	9	3	3	1	2	3	1	1	2	2	2	1	1	1	1	1	12	10	3	25	2	4
0	0	0	0	0	0	0	0	0	0	0	0	0	0	0	0	0	4	1	2	1	1	1	1	0	0	0	7	9	2	4	2	2	1	1	1	1	1	1	2	1	1	1	2	11	8	4	23	2	2
0	0	0	0	0	0	0	0	0	0	0	0	0	0	0	0	0	1	1	1	0	0	0	1	2	0	0	5	7	1	4	2	3	3	2	1	1	2	1	1	1	1	1	1	13	9	3	25	1	2
1	0	1	0	0	0	0	0	1	1	0	0	0	0	0	0	1	1	0	1	0	1	1	0	2	1	0	6	6	1	5	1	2	4	2	5	5	3	2	1	2	5	2	1	13	20	8	41	1	1
1	0	1	0	0	0	0	0	1	1	0	0	0	0	0	0	1	1	0	1	1	0	2	0	0	0	0	4	4	2	3	1	2	2	1	1	2	2	2	1	1	2	1	1	10	10	4	24	2	2
0	0	0	0	0	0	0	0	0	0	0	0	0	0	0	0	0	1	0	0	2	1	0	2	3	3	0	11	12	1	3	1	2	1	3	2	3	1	2	1	1	2	2	1	8	13	5	26	4	3
1	1	2	1	1	1	0	1	6	1	1	1	1	1	0	1	6	1	1	1	1	1	1	1	3	3	0	12	15	4	4	1	1	2	2	1	2	1	2	2	1	1	1	2	12	11	4	27	1	5
1	1	2	1	1	0	0	0	4	1	1	1	1	0	0	0	4	1	1	1	1	1	1	1	1	1	1	9	10	3	4	2	2	2	3	2	1	1	2	1	1	1	1	2	13	11	4	28	4	3
0	0	0	0	0	0	0	0	0	1	0	0	0	0	0	0	1	2	1	1	0	1	0	0	1	0	0	4	5	2	3	1	1	2	3	2	1	3	2	1	1	1	1	1	9	13	3	25	2	3
0	0	0	0	0	0	0	0	0	1	0	0	0	0	0	0	1	2	2	1	2	3	2	1	2	2	0	15	16	2	4	2	2	2	2	3	3	3	4	2	2	1	1	2	12	19	4	35	2	3
0	0	0	0	0	0	0	0	0	0	0	0	0	0	0	0	0	1	1	0	0	2	0	1	1	0	0	5	6	1	4	1	1	3	1	1	1	2	2	1	1	1	1	1	10	9	3	22	3	3
0	0	0	0	0	0	0	0	0	0	0	0	0	0	0	0	0	1	1	0	0	0	1	0	0	0	0	2	2	2	2	2	3	1	2	1	1	1	1	1	1	1	1	1	10	8	3	21	1	3
0	0	0	0	0	0	0	0	0	1	0	0	0	0	0	0	1	1	1	1	1	1	1	1	1	0	0	7	7	1	3	1	1	1	1	2	2	2	1	1	1	1	1	1	7	10	3	20	2	3
0	0	0	0	0	0	0	0	0	1	0	0	0	0	0	0	1	1	1	1	0	2	2	0	0	0	0	6	6	1	2	1	1	1	1	2	1	1	3	1	1	1	1	1	6	10	3	19	1	3
1	0	1	0	0	0	0	0	1	1	1	1	0	0	0	0	3	1	1	1	3	3	1	1	0	0	1	11	13	4	2	2	2	3	2	1	1	1	1	1	1	1	1	1	13	8	3	24	2	2
0	0	0	0	0	0	0	0	0	0	0	0	0	0	0	0	0	1	2	1	1	3	1	0	2	1	0	11	13	1	3	1	2	1	2	1	1	1	1	1	1	1	1	1	8	8	3	19	3	3
1	0	1	0	0	0	0	0	1	1	0	0	0	0	0	0	1	2	1	1	2	3	1	2	1	1	0	12	15	1	2	1	1	2	2	1	1	1	3	1	1	1	1	1	7	10	3	20	1	3
0	0	0	0	0	0	0	0	0	1	1	1	0	0	0	0	3	1	1	1	0	1	1	1	0	0	0	5	6	3	2	2	1	1	2	1	2	2	1	1	1	1	1	2	9	10	4	23	1	3
1	0	1	0	0	0	0	0	1	1	0	0	0	0	0	0	1	1	1	3	1	3	1	0	2	1	0	12	13	4	4	3	3	2	2	1	2	1	2	3	1	1	1	1	16	12	3	31	3	4
1	0	1	0	0	0	0	0	1	1	0	0	0	0	0	0	1	1	1	1	3	3	2	1	3	1	1	16	19	1	2	1	1	2	1	1	1	1	2	1	1	1	1	1	7	8	3	18	1	5
0	0	0	0	0	0	0	0	0	0	0	0	0	0	0	0	0	1	0	1	0	1	2	0	2	0	0	6	6	1	4	2	1	1	2	1	1	1	1	1	1	1	1	1	9	8	3	20	1	1
0	0	0	0	0	0	0	0	0	0	0	0	0	0	0	0	0	1	1	1	1	1	1	0	1	1	0	7	8	2	3	1	1	3	3	1	1	3	1	1	1	1	1	1	10	11	3	24	2	2
1	0	1	0	0	0	0	0	1	1	1	1	0	0	0	0	3	1	2	3	2	2	0	1	1	0	1	12	15	2	3	2	1	1	1	1	1	1	1	1	1	1	1	1	9	7	3	19	3	4
0	0	0	0	0	0	0	0	0	0	0	0	0	0	0	0	0	1	1	1	2	1	1	0	0	0	0	6	7	2	4	1	1	1	3	1	1	2	1	1	1	1	1	5	9	10	7	26	2	2
1	1	2	1	0	0	1	0	4	1	1	1	1	1	1	1	7	1	3	3	2	3	3	1	1	3	2	21	24	4	5	1	2	2	2	1	1	1	1	1	1	1	1	1	14	8	3	25	5	5
1	1	2	1	1	1	0	1	6	1	1	1	1	0	0	1	5	2	1	2	3	1	1	2	3	1	0	14	17	3	4	2	2	3	2	1	3	2	2	2	2	1	1	2	14	14	4	32	1	4
1	0	1	0	0	0	0	0	1	1	0	0	0	0	0	0	1	1	1	0	0	1	0	0	1	0	0	3	5	2	4	1	2	1	3	2	1	2	1	1	1	1	1	1	10	11	3	24	1	3
0	0	0	0	0	0	0	0	0	1	1	1	1	0	0	0	4	3	1	2	2	3	2	1	2	0	0	13	16	3	3	1	1	2	1	1	2	2	3	1	1	1	1	1	10	11	3	24	2	3
0	0	0	0	0	0	0	0	0	1	0	0	0	0	0	0	1	1	0	1	1	1	2	1	0	1	0	7	8	3	1	1	1	2	1	1	1	1	1	1	1	1	1	1	8	7	3	18	3	2
0	0	0	0	0	0	0	0	0	0	0	0	0	0	0	0	0	1	1	1	2	2	1	0	1	1	0	9	9	2	3	2	1	1	2	1	1	1	2	1	1	1	1	1	9	9	3	21	2	2
1	0	1	0	0	0	0	0	1	1	0	0	0	0	0	0	1	3	2	2	1	2	0	1	0	0	1	9	11	3	3	2	2	1	2	3	3	5	4	2	2	1	1	1	11	21	3	35	4	4
1	0	1	0	0	0	0	0	1	1	0	0	0	0	0	0	1	1	1	1	0	1	2	1	1	1	0	8	9	2	3	1	1	2	2	1	1	2	1	1	1	1	1	1	9	9	3	21	2	4
0	0	0	0	0	0	0	0	0	0	0	0	0	0	0	0	0	1	1	0	1	2	1	0	0	2	0	7	8	2	5	2	1	1	1	1	1	2	1	1	1	1	1	1	11	8	3	22	2	3
0	1	1	0	0	0	0	0	1	0	1	0	0	0	0	0	1	1	1	2	2	1	0	0	0	1	1	8	9	3	5	2	4	4	2	1	1	3	2	2	1	1	1	2	18	12	4	34	3	3
1	0	1	0	0	0	0	0	1	1	0	0	0	0	0	0	1	1	3	3	3	3	2	2	3	3	1	23	25	2	4	3	2	3	3	2	2	1	2	2	1	1	1	2	14	13	4	31	4	4
1	0	1	0	0	0	0	0	1	1	0	0	0	0	0	0	1	2	1	1	2	2	1	1	1	0	0	9	10	2	2	2	1	1	1	1	1	2	4	1	1	3	2	3	8	11	8	27	4	4
1	0	1	0	0	0	0	0	1	1	0	0	0	0	0	0	1	1	2	0	0	1	1	1	0	0	0	5	7	1	1	1	1	1	1	1	2	1	1	1	1	1	1	1	5	8	3	16	1	2
0	0	0	0	0	0	0	0	0	0	0	0	0	0	0	0	0	1	1	1	3	2	1	1	1	1	0	11	13	2	4	2	2	3	2	1	1	3	1	1	1	1	1	1	13	10	3	26	2	4
0	0	0	0	0	0	0	0	0	0	0	0	0	0	0	0	0	1	1	1	1	2	1	0	1	1	0	8	9	3	3	2	1	2	1	1	1	1	5	1	1	3	1	2	11	11	6	28	5	2
1	1	2	0	0	0	0	0	2	1	1	0	0	0	0	0	2	2	2	2	3	2	0	3	2	2	1	17	19	3	2	1	2	2	2	1	2	2	1	1	1	1	1	1	10	10	3	23	4	4
0	0	0	0	0	0	0	0	0	1	1	1	1	0	0	0	4	1	1	1	0	1	1	0	1	0	0	5	6	2	4	2	2	2	2	1	1	2	1	1	1	2	1	2	12	9	5	26	3	4
0	0	0	0	0	0	0	0	0	1	1	1	1	0	0	1	5	2	3	3	3	3	3	3	2	2	1	23	26	3	4	3	4	3	4	2	3	2	2	1	1	1	1	1	17	15	3	35	4	5
1	0	1	0	0	0	0	0	1	1	0	0	0	0	0	0	1	1	1	2	2	2	1	1	1	1	0	11	13	1	1	1	2	1	4	1	2	2	2	1	1	1	1	1	6	13	3	22	3	2
0	0	0	0	0	0	0	0	0	0	0	0	0	0	0	0	0	1	1	1	1	1	1	2	1	0	0	8	9	2	2	1	1	1	2	1	1	1	1	1	1	1	1	1	7	8	3	18	2	3
0	0	0	0	0	0	0	0	0	0	0	0	0	0	0	0	0	2	1	1	1	2	1	0	1	1	0	8	9	5	5	2	2	2	1	2	3	2	1	1	1	2	1	2	16	11	5	32	2	1
0	1	1	0	0	0	0	0	1	0	1	0	0	0	0	0	1	4	2	1	0	1	1	2	0	0	1	8	9	1	1	3	1	2	1	1	1	1	2	1	1	2	2	1	8	8	5	21	1	2
0	0	0	0	0	0	0	0	0	0	0	0	0	0	0	0	0	1	1	1	0	1	0	1	0	2	0	6	7	1	4	2	1	2	4	1	1	2	1	1	1	2	1	3	10	11	6	27	2	2
1	1	2	0	1	0	0	0	3	1	1	1	1	0	0	0	4	1	1	2	3	3	2	1	2	2	1	17	19	2	4	1	2	2	2	2	3	3	2	1	1	3	3	1	11	14	7	32	2	1
1	0	1	0	0	0	0	0	1	1	1	1	1	0	0	0	4	1	3	3	1	3	3	3	1	1	1	19	21	2	5	1	2	2	1	1	2	1	2	2	1	2	1	2	12	10	5	27	3	4
1	0	1	0	0	0	0	0	1	1	0	0	0	0	0	0	1	1	3	3	1	3	3	2	1	1	1	18	20	2	5	2	3	2	5	5	3	5	5	1	1	1	1	1	14	25	3	42	4	5
1	1	2	1	1	1	0	0	5	1	1	1	1	1	0	0	5	2	3	1	2	2	2	2	2	1	1	16	18	2	4	2	1	3	1	1	1	1	1	1	1	1	1	1	12	7	3	22	3	4
0	0	0	0	0	0	0	0	0	0	0	0	0	0	0	0	0	2	1	2	3	1	1	0	2	0	0	10	12	2	3	1	2	1	1	1	1	2	1	1	2	1	1	1	9	9	3	21	2	2
0	0	0	0	0	0	0	0	0	0	0	0	0	0	0	0	0	1	1	3	0	1	0	0	1	1	0	7	7	2	3	1	1	1	1	1	2	1	1	1	2	1	1	1	8	9	3	20	3	2
1	0	1	0	0	0	0	0	1	1	1	1	1	1	0	1	6	1	1	1	1	1	3	1	1	1	1	11	14	4	5	2	2	2	3	3	1	1	4	3	2	5	5	5	15	17	15	47	1	4
1	1	2	1	1	1	0	1	6	1	1	1	1	1	0	1	6	3	3	1	3	3	3	2	2	1	2	20	22	4	4	2	3	5	3	2	2	5	2	2	1	3	3	1	18	17	7	42	5	5
1	1	2	1	1	1	0	1	6	1	1	1	1	1	0	1	6	1	1	1	1	1	1	2	1	1	1	10	12	4	3	4	2	4	3	3	2	4	2	2	2	3	2	2	17	18	7	42	4	4
1	0	1	0	0	0	0	0	1	1	0	0	0	0	0	0	1	1	1	2	1	1	0	2	1	0	0	8	9	1	4	1	1	2	2	3	2	1	1	1	1	1	1	1	9	11	3	23	1	3
1	1	2	1	1	0	0	0	4	1	1	1	0	0	0	0	3	2	1	2	2	1	1	1	2	0	1	11	12	4	3	2	2	3	4	3	3	1	2	1	1	4	2	1	14	15	7	36	4	2
0	0	0	0	0	0	0	0	0	0	0	0	0	0	0	0	0	1	2	2	3	2	3	3	2	3	0	20	22	2	5	1	2	1	2	1	1	1	1	1	1	3	2	4	11	8	9	28	4	4
0	0	0	0	0	0	0	0	0	0	0	0	0	0	0	0	0	1	0	0	0	1	1	0	1	0	0	3	3	1	3	1	1	1	2	1	1	1	1	1	3	1	1	1	7	10	3	20	1	1
0	0	0	0	0	0	0	0	0	0	0	0	0	0	0	0	0	1	1	0	1	1	0	0	0	0	0	3	4	2	5	1	2	1	2	1	1	1	1	1	1	1	1	1	11	8	3	22	2	2
1	0	1	0	0	0	0	0	1	1	0	0	0	0	0	0	1	2	1	1	0	3	2	1	0	0	1	9	9	1	2	1	1	1	3	1	1	2	1	1	1	1	1	1	6	10	3	19	4	3
0	0	0	0	0	0	0	0	0	0	0	0	0	0	0	0	0	1	1	1	1	1	1	0	1	0	0	6	8	3	3	1	1	1	3	2	2	3	3	1	1	2	2	2	9	15	6	30	3	3
1	0	1	0	0	0	0	0	1	1	0	0	0	0	0	0	1	1	1	1	1	3	1	1	1	1	0	10	12	1	2	1	1	1	2	2	1	2	2	2	1	1	1	1	6	12	3	21	2	2
1	0	1	0	0	0	0	0	1	1	0	0	0	0	0	0	1	1	3	3	3	3	1	2	1	0	0	16	18	3	4	2	3	1	1	1	1	2	1	1	1	1	1	1	13	8	3	24	5	3
1	0	1	0	0	0	0	0	1	1	0	0	0	0	0	0	1	1	1	1	1	1	1	1	0	0	0	6	6	2	2	1	2	2	1	1	1	1	2	1	1	1	1	1	9	8	3	20	2	2
0	0	0	0	0	0	0	0	0	0	0	0	0	0	0	0	0	2	2	1	1	2	1	1	2	0	0	10	11	1	4	1	1	1	3	2	2	1	1	1	1	2	1	1	8	11	4	23	1	2
1	0	1	0	0	0	0	0	1	1	0	0	0	0	0	0	1	1	2	2	2	2	2	0	1	0	0	11	12	3	4	1	1	1	1	1	1	1	1	1	1	1	1	1	10	7	3	20	1	2
0	0	0	0	0	0	0	0	0	0	0	0	0	0	0	0	0	1	0	0	1	1	0	0	1	0	0	3	4	3	4	1	1	1	3	1	1	1	1	1	1	1	1	1	10	9	3	22	1	1
0	0	0	0	0	0	0	0	0	0	0	0	0	0	0	0	0	2	1	1	1	2	1	1	2	0	0	9	10	2	4	1	1	1	3	1	1	1	1	1	1	2	1	1	9	9	4	22	4	4
0	0	0	0	0	0	0	0	0	1	0	0	0	0	0	0	1	2	3	2	2	2	2	3	3	1	0	18	20	4	5	4	2	3	4	3	4	2	3	3	2	1	1	1	18	21	3	42	2	3
1	0	1	0	0	0	0	0	1	1	0	0	0	0	0	0	1	1	2	2	3	3	3	1	2	2	1	19	21	2	4	1	2	2	1	2	2	1	2	1	1	1	1	1	11	10	3	24	3	3
1	1	2	1	0	0	0	0	3	1	1	1	1	0	0	0	4	1	1	0	0	1	1	1	0	0	1	5	6	5	5	5	5	5	1	1	1	1	1	1	1	1	1	1	25	7	3	35	5	5
0	0	0	0	0	0	0	0	0	0	0	0	0	0	0	0	0	1	1	1	1	1	1	1	1	0	0	7	7	2	3	2	1	1	2	1	1	2	1	1	1	1	1	2	9	9	4	22	3	3
1	1	2	1	1	1	0	0	5	1	1	1	1	1	0	0	5	2	3	3	3	3	2	3	3	3	3	26	30	3	4	2	1	4	2	3	4	5	4	3	2	3	3	2	14	23	8	45	3	3
0	0	0	0	0	0	0	0	0	0	0	0	0	0	0	0	0	2	1	1	3	2	1	0	1	0	0	9	10	2	3	2	1	2	2	1	1	3	3	1	1	1	1	1	10	12	3	25	1	2
0	0	0	0	0	0	0	0	0	0	0	0	0	0	0	0	0	1	1	0	0	1	1	0	0	1	0	4	4	1	3	1	2	2	1	1	1	1	1	1	1	1	1	1	9	7	3	19	2	1
1	1	2	1	1	0	0	0	4	1	1	1	1	1	0	1	6	2	1	3	3	3	3	3	3	1	1	21	23	2	3	1	2	1	3	1	2	1	2	1	1	1	1	1	9	11	3	23	3	2
1	0	1	0	0	0	0	0	1	1	0	0	0	0	0	0	1	1	1	1	0	1	0	1	0	0	0	4	4	1	2	2	1	1	1	1	1	1	1	1	2	2	2	2	7	8	6	21	2	1
0	0	0	0	0	0	0	0	0	0	0	0	0	0	0	0	0	1	0	0	0	0	0	0	0	0	0	0	0	1	1	1	1	1	1	1	1	1	1	1	1	1	1	1	5	7	3	15	1	1
0	0	0	0	0	0	0	0	0	0	0	0	0	0	0	0	0	2	1	0	0	1	1	1	1	1	0	6	7	2	3	2	1	1	2	2	1	2	1	2	1	1	1	2	9	11	4	24	2	1
1	0	1	0	0	0	0	0	1	1	1	1	0	0	0	0	3	1	2	1	1	2	0	0	1	1	0	8	9	2	4	2	3	3	3	2	1	2	2	2	1	1	1	1	14	13	3	30	3	2
1	0	1	0	0	0	0	0	1	1	0	0	0	0	0	0	1	3	1	1	1	1	1	2	2	1	1	11	13	2	3	2	2	2	3	2	2	2	3	2	2	2	2	2	11	16	6	33	3	4
0	0	0	0	0	0	0	0	0	0	0	0	0	0	0	0	0	1	1	0	0	1	0	0	0	0	0	2	2	1	2	1	1	1	1	1	1	1	1	1	1	1	1	1	6	7	3	16	1	2
0	0	0	0	0	0	0	0	0	0	0	0	0	0	0	0	0	1	1	0	2	1	0	0	1	0	0	5	5	2	2	1	1	1	1	1	1	1	1	1	1	1	1	1	7	7	3	17	2	2
0	0	0	0	0	0	0	0	0	0	0	0	0	0	0	0	0	1	0	1	0	1	0	0	0	0	0	2	2	2	1	1	2	1	1	1	2	1	1	1	1	1	1	1	7	8	3	18	1	1
0	0	0	0	0	0	0	0	0	0	0	0	0	0	0	0	0	1	0	0	0	0	0	0	0	0	0	0	0	1	1	1	1	1	1	1	1	1	1	1	1	1	1	1	5	7	3	15	1	1
0	0	0	0	0	0	0	0	0	0	0	0	0	0	0	0	0	1	2	2	0	2	1	1	1	0	0	9	11	2	5	1	1	1	4	4	4	2	1	5	1	1	1	1	10	21	3	34	3	5
1	1	2	1	1	1	0	1	6	1	1	1	1	1	0	1	6	2	1	1	1	3	3	2	3	1	2	17	20	3	5	3	3	2	3	2	3	3	3	2	3	2	2	2	16	19	6	41	4	4
1	1	2	0	1	0	0	0	3	1	1	1	1	1	0	0	5	2	3	3	3	3	3	3	3	2	2	25	27	5	5	3	4	4	4	2	3	1	1	1	2	2	1	3	21	14	6	41	4	4
1	0	1	0	0	0	0	0	1	1	0	0	0	0	0	0	1	1	2	3	1	3	1	1	1	0	0	12	14	1	5	1	1	1	4	1	1	2	1	1	1	2	1	1	9	11	4	24	1	4
0	1	1	0	0	0	0	0	1	1	1	0	0	0	0	0	2	1	3	2	2	2	1	1	0	0	0	11	12	1	5	1	1	1	3	1	1	4	1	1	1	1	1	1	9	12	3	24	5	5
0	0	0	0	0	0	0	0	0	0	0	0	0	0	0	0	0	1	1	1	2	1	0	0	2	0	0	7	8	1	3	1	1	2	2	1	1	1	1	1	1	1	1	1	8	8	3	19	2	1
1	1	2	1	1	1	0	0	5	1	1	1	1	1	1	0	6	3	2	2	3	2	2	2	1	3	1	18	21	3	4	3	2	4	2	3	3	3	4	2	1	1	1	1	16	18	3	37	4	3
0	0	0	0	0	0	0	0	0	1	0	0	0	0	0	0	1	1	2	1	2	2	1	2	1	1	0	12	14	5	4	3	2	3	4	2	3	3	4	2	2	2	1	1	17	20	4	41	5	4
1	1	2	1	1	0	0	0	4	1	1	1	1	0	0	0	4	1	3	1	1	0	0	3	2	1	2	13	14	5	5	4	3	5	5	1	3	2	4	4	1	2	1	3	22	20	6	48	4	5
1	0	1	0	0	0	0	0	1	1	1	0	0	0	0	0	2	2	3	2	0	3	3	1	3	0	3	18	20	5	5	3	3	4	1	5	5	5	5	4	1	2	1	2	20	26	5	51	3	3
0	0	0	0	0	0	0	0	0	1	0	0	0	0	0	0	1	1	1	1	2	1	1	1	0	1	0	8	10	1	2	1	1	1	1	1	1	1	1	1	1	1	1	1	6	7	3	16	2	3
1	1	2	0	0	0	0	0	2	1	1	0	0	0	0	0	2	1	1	3	3	3	3	1	1	1	1	17	20	3	3	3	2	3	2	2	2	1	2	1	1	1	1	1	14	11	3	28	2	4
0	0	0	0	0	0	0	0	0	1	1	1	1	1	0	0	5	1	2	1	2	3	3	1	3	2	1	18	21	3	4	2	2	2	3	2	2	5	3	2	2	4	4	1	13	19	9	41	3	5
0	0	0	0	0	0	0	0	0	0	0	0	0	0	0	0	0	3	1	1	2	3	2	1	2	1	0	13	16	3	4	3	1	2	5	3	3	2	4	2	1	1	1	1	13	20	3	36	3	3
1	0	1	0	0	0	0	0	1	1	0	0	0	0	0	0	1	1	2	1	1	3	3	2	3	3	1	19	20	1	2	1	1	1	2	4	4	3	2	4	1	2	1	1	6	20	4	30	1	3
0	0	0	0	0	0	0	0	0	0	0	0	0	0	0	0	0	1	0	0	0	1	0	1	1	0	0	3	4	1	2	1	1	1	1	1	1	1	1	1	1	1	1	2	6	7	4	17	2	1
1	0	1	0	0	0	0	0	1	1	0	0	0	0	0	0	1	1	1	1	2	2	1	0	1	0	1	9	11	1	1	1	1	1	1	1	1	1	1	1	2	2	1	1	5	8	4	17	3	4
0	0	0	0	0	0	0	0	0	0	0	0	0	0	0	0	0	1	0	0	0	1	1	0	0	0	0	2	2	2	2	1	1	1	2	1	1	1	1	1	1	1	1	1	7	8	3	18	2	1
0	0	0	0	0	0	0	0	0	1	0	0	0	0	0	0	1	1	2	1	2	1	1	1	2	2	0	12	14	2	3	2	1	1	2	1	1	2	1	1	3	2	1	2	9	11	5	25	2	3
1	1	2	1	1	1	1	1	7	1	1	1	1	1	1	1	7	2	3	3	2	2	1	3	3	1	3	21	23	3	4	2	1	3	5	2	3	5	3	2	1	2	1	1	13	21	4	38	2	5
1	0	1	0	0	0	0	0	1	1	1	1	1	1	1	1	7	1	3	3	3	3	1	3	1	1	1	19	21	2	5	2	1	2	3	2	2	4	3	1	1	2	1	1	12	16	4	32	4	4
1	1	2	1	0	0	0	0	3	1	1	1	0	0	0	0	3	1	1	1	2	1	3	1	1	0	1	11	12	2	3	1	1	2	1	1	2	3	2	1	1	1	1	2	9	11	4	24	3	3
0	0	0	0	0	0	0	0	0	1	0	0	0	0	0	0	1	1	1	0	0	1	1	0	1	0	0	4	4	1	2	1	1	2	1	1	1	1	1	1	1	1	1	1	7	7	3	17	4	4
0	0	0	0	0	0	0	0	0	0	0	0	0	0	0	0	0	1	0	0	1	1	0	0	0	0	0	2	2	1	1	1	1	1	1	1	1	1	1	1	1	1	1	1	5	7	3	15	2	1
0	0	0	0	0	0	0	0	0	1	0	0	0	0	0	0	1	1	1	1	1	1	1	0	0	1	0	6	7	2	4	1	4	1	2	1	1	1	1	1	1	1	1	1	12	8	3	23	1	3
0	0	0	0	0	0	0	0	0	0	0	0	0	0	0	0	0	1	1	1	1	1	1	1	2	0	0	8	9	2	5	2	1	2	2	1	1	1	1	1	1	1	1	1	12	8	3	23	3	3
0	0	0	0	0	0	0	0	0	0	0	0	0	0	0	0	0	2	1	1	1	1	0	1	1	0	0	6	7	2	4	1	2	2	3	1	1	1	1	1	1	1	1	1	11	9	3	23	2	2
1	0	1	0	0	0	0	0	1	1	0	0	0	0	0	0	1	1	1	1	0	1	0	1	2	0	0	6	7	1	2	1	1	1	3	1	1	1	1	1	1	1	1	1	6	9	3	18	1	2
0	0	0	0	0	0	0	0	0	0	0	0	0	0	0	0	0	1	1	1	0	1	1	0	1	0	0	5	6	2	5	2	1	2	4	3	2	1	2	1	1	1	1	1	12	14	3	29	3	3
0	0	0	0	0	0	0	0	0	0	0	0	0	0	0	0	0	1	0	1	0	1	0	0	0	0	0	2	2	1	1	1	1	1	1	1	1	1	1	1	1	1	1	1	5	7	3	15	1	1
0	0	0	0	0	0	0	0	0	0	0	0	0	0	0	0	0	1	0	0	1	0	0	0	0	0	0	1	1	1	2	2	1	1	1	1	1	1	1	1	1	2	1	2	7	7	5	19	1	1
0	0	0	0	0	0	0	0	0	0	0	0	0	0	0	0	0	3	0	1	1	2	0	0	1	3	0	8	9	2	2	3	2	2	1	2	1	1	1	2	3	2	1	4	11	11	7	29	3	1
0	0	0	0	0	0	0	0	0	0	0	0	0	0	0	0	0	3	1	1	1	1	0	1	1	0	0	6	6	2	3	1	1	2	1	1	1	2	1	1	1	1	1	1	9	8	3	20	1	1
0	1	1	0	0	0	0	0	1	1	0	0	0	0	0	0	1	1	1	3	3	3	3	0	3	2	0	18	21	2	5	3	3	2	1	4	3	3	4	2	1	1	1	1	15	18	3	36	2	4
0	0	0	0	0	0	0	0	0	1	0	0	0	0	0	0	1	2	3	3	1	3	3	0	3	1	0	17	19	5	5	1	5	2	1	2	1	1	1	1	1	1	1	2	18	8	4	30	1	2
0	0	0	0	0	0	0	0	0	1	0	0	0	0	0	0	1	2	1	1	1	2	1	1	1	1	0	9	11	3	4	3	2	2	3	3	3	3	3	3	2	1	1	1	14	20	3	37	3	3
0	0	0	0	0	0	0	0	0	0	0	0	0	0	0	0	0	1	1	1	0	2	0	0	0	0	0	4	4	1	2	1	1	1	1	1	1	1	1	1	1	1	1	1	6	7	3	16	1	1
0	0	0	0	0	0	0	0	0	1	0	0	0	0	0	0	1	1	1	1	0	1	0	0	1	0	0	4	5	1	3	2	2	2	3	1	1	2	1	2	2	1	1	1	10	12	3	25	2	1
0	0	0	0	0	0	0	0	0	0	0	0	0	0	0	0	0	1	0	0	0	0	0	0	0	0	0	0	0	1	1	1	1	1	1	1	1	1	1	1	1	1	1	1	5	7	3	15	1	1
0	0	0	0	0	0	0	0	0	1	1	1	0	0	0	0	3	3	1	2	0	3	1	2	2	0	0	11	13	5	3	4	4	2	3	1	1	1	2	2	1	2	1	1	18	11	4	33	4	4
1	0	1	0	0	0	0	0	1	1	1	1	1	1	0	1	6	1	1	1	1	1	1	1	0	0	1	7	9	2	3	3	1	5	2	1	1	1	1	1	1	1	1	1	14	8	3	25	1	5
0	0	0	0	0	0	0	0	0	0	0	0	0	0	0	0	0	1	1	1	1	3	0	0	1	0	0	7	8	3	4	2	1	1	2	1	1	1	1	1	1	1	2	1	11	8	4	23	1	1
0	0	0	0	0	0	0	0	0	1	0	0	0	0	0	0	1	1	3	2	2	3	3	1	2	1	0	17	19	2	4	1	1	2	2	1	1	1	3	1	1	1	1	1	10	10	3	23	2	5
0	0	0	0	0	0	0	0	0	0	0	0	0	0	0	0	0	2	1	1	1	1	1	0	0	1	0	6	6	2	2	1	1	1	1	1	1	1	2	1	1	2	1	1	7	8	4	19	1	2
0	0	0	0	0	0	0	0	0	1	0	0	0	0	0	0	1	1	2	1	2	2	1	1	1	1	0	11	13	2	3	1	1	1	2	1	1	1	1	1	1	1	1	1	8	8	3	19	2	3
0	0	0	0	0	0	0	0	0	1	0	0	0	0	0	0	1	1	0	1	0	1	0	1	1	0	0	4	4	1	2	1	1	2	2	1	1	1	1	1	1	1	1	1	7	8	3	18	1	1
0	0	0	0	0	0	0	0	0	0	0	0	0	0	0	0	0	1	1	1	0	1	0	1	1	1	0	6	6	3	4	2	1	1	4	2	1	1	2	1	1	1	1	2	11	12	4	27	3	3
0	0	0	0	0	0	0	0	0	0	0	0	0	0	0	0	0	2	2	1	0	3	0	3	3	1	1	14	17	2	4	2	1	3	1	1	1	2	1	1	1	1	1	1	12	8	3	23	4	5
0	0	0	0	0	0	0	0	0	0	0	0	0	0	0	0	0	1	1	1	0	1	0	0	0	0	0	3	3	2	2	1	1	1	2	1	1	1	1	1	1	1	1	1	7	8	3	18	1	2
0	0	0	0	0	0	0	0	0	0	0	0	0	0	0	0	0	1	2	1	0	2	1	1	3	1	0	11	12	1	3	1	1	2	2	1	1	1	1	1	1	1	1	1	8	8	3	19	3	3
0	0	0	0	0	0	0	0	0	1	0	0	0	0	0	0	1	1	1	1	0	2	1	1	1	0	0	7	8	1	3	2	1	2	3	2	1	1	1	1	1	2	2	2	9	10	6	25	4	3
0	0	0	0	0	0	0	0	0	0	0	0	0	0	0	0	0	1	1	2	0	3	0	0	1	1	1	9	10	2	1	1	1	1	3	1	1	1	1	1	1	2	1	1	6	9	4	19	2	5
1	0	1	0	0	0	0	0	1	0	0	0	0	0	0	0	0	1	1	3	1	2	1	1	1	0	0	10	11	1	3	1	1	1	1	1	2	1	1	1	1	1	2	1	7	8	4	19	4	5
1	1	2	1	1	1	0	1	6	1	1	1	1	1	0	1	6	2	1	1	1	0	2	1	2	2	1	11	12	2	2	1	1	4	5	4	1	2	1	1	4	1	1	1	10	18	3	31	2	5
0	0	0	0	0	0	0	0	0	0	0	0	0	0	0	0	0	1	0	0	1	1	0	0	0	0	0	2	2	1	2	1	1	1	1	1	1	1	1	1	1	1	1	1	6	7	3	16	1	1
1	1	2	1	1	1	0	1	6	1	1	1	1	1	0	1	6	2	3	3	3	1	1	3	3	0	1	18	20	5	5	3	4	5	4	4	4	5	4	2	2	5	5	1	22	25	11	58	3	3
1	1	2	1	1	0	0	1	5	1	1	1	1	0	0	1	5	2	1	2	2	2	1	2	1	0	1	12	14	2	2	1	1	1	3	2	2	4	1	1	1	1	1	1	7	14	3	24	2	2
0	0	0	0	0	0	0	0	0	0	0	0	0	0	0	0	0	1	1	0	0	0	1	0	1	0	0	3	4	3	4	2	1	2	3	1	1	1	1	1	1	1	1	1	12	9	3	24	1	1
0	0	0	0	0	0	0	0	0	1	0	0	0	0	0	0	1	1	1	1	0	2	1	2	3	0	1	11	13	3	4	1	2	4	2	1	2	1	1	1	1	1	1	1	14	9	3	26	1	4
0	0	0	0	0	0	0	0	0	0	0	0	0	0	0	0	0	1	1	1	1	1	1	0	0	1	0	6	7	1	3	1	1	1	2	2	2	1	1	1	1	1	1	1	7	10	3	20	2	2
0	0	0	0	0	0	0	0	0	1	1	1	0	0	0	0	3	3	1	1	1	1	1	1	1	2	0	9	11	3	3	2	1	2	2	3	2	1	1	1	1	1	1	1	11	11	3	25	1	2
0	0	0	0	0	0	0	0	0	0	0	0	0	0	0	0	0	2	1	1	0	1	0	0	0	0	0	3	3	2	3	1	1	1	2	1	1	1	2	1	1	1	1	1	8	9	3	20	2	3
0	0	0	0	0	0	0	0	0	1	0	0	0	0	0	0	1	1	1	1	1	0	1	0	1	1	0	6	7	2	1	1	1	1	2	1	1	1	1	1	1	1	1	1	6	8	3	17	2	3
1	0	1	0	0	0	0	0	1	1	0	0	0	0	0	0	1	1	1	1	1	3	3	2	3	1	0	15	17	1	5	1	1	2	1	2	1	2	2	1	1	1	1	1	10	10	3	23	2	2
1	0	1	0	0	0	0	0	1	1	0	0	0	0	0	0	1	1	1	1	1	1	0	0	0	0	0	4	4	2	3	1	1	1	1	1	1	1	2	1	1	1	1	1	8	8	3	19	1	2
0	0	0	0	0	0	0	0	0	0	0	0	0	0	0	0	0	2	1	1	1	1	0	0	1	1	0	6	7	1	3	1	1	1	1	1	1	1	1	1	1	1	1	1	7	7	3	17	1	3
0	0	0	0	0	0	0	0	0	0	0	0	0	0	0	0	0	1	0	1	1	1	0	0	0	1	0	4	4	2	3	2	1	1	1	1	1	1	1	1	1	1	1	1	9	7	3	19	1	1
0	0	0	0	0	0	0	0	0	0	0	0	0	0	0	0	0	1	0	0	0	0	0	0	2	0	0	2	4	1	3	1	1	1	1	1	1	1	1	1	1	1	1	1	7	7	3	17	2	2
1	0	1	0	0	0	0	0	1	1	1	1	1	1	0	1	6	1	1	1	1	1	1	3	1	0	1	10	13	2	4	2	2	4	2	1	1	1	1	1	1	2	1	1	14	8	4	26	4	2
0	0	0	0	0	0	0	0	0	0	0	0	0	0	0	0	0	1	2	1	0	1	1	1	1	0	0	7	9	2	4	2	1	2	3	1	2	4	3	1	1	2	1	1	11	15	4	30	4	3
0	0	0	0	0	0	0	0	0	0	0	0	0	0	0	0	0	1	1	1	1	1	2	0	1	1	0	8	9	2	4	3	1	3	4	1	3	4	1	1	1	1	1	1	13	15	3	31	2	3
0	0	0	0	0	0	0	0	0	0	0	0	0	0	0	0	0	1	1	1	1	2	1	1	1	0	0	8	10	4	5	3	2	2	3	2	3	1	1	1	1	1	1	1	16	12	3	31	2	2
0	0	0	0	0	0	0	0	0	1	0	0	0	0	0	0	1	1	2	1	1	2	0	1	0	0	1	8	9	1	4	1	1	1	1	1	1	1	1	1	2	1	1	1	8	8	3	19	1	4
1	0	1	0	0	0	0	0	1	1	0	0	0	0	0	0	1	1	2	1	0	2	0	0	0	0	0	5	6	1	5	1	1	1	1	1	1	1	1	1	1	1	1	1	9	7	3	19	2	2
0	0	0	0	0	0	0	0	0	0	0	0	0	0	0	0	0	2	0	1	0	1	1	0	0	0	0	3	3	2	2	1	1	1	1	1	1	1	1	1	1	1	1	1	7	7	3	17	2	2
0	0	0	0	0	0	0	0	0	0	0	0	0	0	0	0	0	1	1	2	2	1	0	0	0	0	0	6	7	2	2	2	1	1	1	1	1	1	1	1	1	1	1	1	8	7	3	18	1	2
0	0	0	0	0	0	0	0	0	0	0	0	0	0	0	0	0	1	0	0	0	0	0	0	0	1	0	1	1	2	3	1	1	1	1	1	1	1	1	1	1	1	1	1	8	7	3	18	2	2
0	0	0	0	0	0	0	0	0	0	0	0	0	0	0	0	0	1	0	0	1	0	0	0	1	0	0	2	2	1	3	1	1	1	1	1	1	1	1	1	1	1	1	1	7	7	3	17	1	2
1	1	2	0	0	0	0	0	2	1	1	1	1	0	0	0	4	3	2	3	1	2	3	2	2	3	2	20	22	1	2	1	2	1	1	1	2	2	2	1	2	1	1	2	7	11	4	22	4	4
1	0	1	0	0	0	0	0	1	1	0	0	0	0	0	0	1	2	2	3	0	2	0	1	3	0	1	12	13	2	4	1	1	2	5	1	1	1	2	1	1	1	1	1	10	12	3	25	2	2
1	0	1	0	0	0	0	0	1	1	0	0	0	0	0	0	1	1	1	1	1	2	1	1	1	1	1	10	11	1	4	3	1	2	1	1	1	1	1	1	1	1	1	1	11	7	3	21	3	3
0	0	0	0	0	0	0	0	0	0	0	0	0	0	0	0	0	1	1	1	0	1	0	0	1	0	0	4	4	3	4	1	1	1	1	1	1	1	1	1	1	1	1	1	10	7	3	20	3	3
0	0	0	0	0	0	0	0	0	1	0	0	0	0	0	0	1	2	1	1	3	3	3	1	0	1	0	13	14	2	4	2	1	3	5	5	2	1	1	1	1	2	1	1	12	16	4	32	3	4
1	0	1	0	0	0	0	0	1	1	1	1	1	0	0	0	4	1	3	3	1	2	1	3	2	1	1	17	20	2	3	2	2	3	3	2	2	3	3	1	1	3	2	2	12	15	7	34	4	5
0	0	0	0	0	0	0	0	0	0	0	0	0	0	0	0	0	1	1	1	0	1	0	0	0	0	0	3	3	2	3	2	2	2	2	1	1	2	1	1	1	1	1	1	11	9	3	23	3	2
0	0	0	0	0	0	0	0	0	1	1	1	1	1	0	1	6	3	3	2	3	1	1	1	2	3	1	17	20	5	5	5	5	4	4	4	4	5	5	3	2	1	3	1	24	27	5	56	4	5
1	1	2	1	1	0	0	0	4	1	1	1	1	0	0	0	4	2	3	3	3	3	3	3	3	3	2	26	29	2	4	2	2	2	2	2	4	2	4	3	2	4	2	3	12	19	9	40	5	5
0	0	0	0	0	0	0	0	0	0	0	0	0	0	0	0	0	1	1	0	0	1	0	0	1	0	0	3	4	1	1	1	1	2	2	2	2	2	2	1	1	1	1	1	6	12	3	21	2	2
1	0	1	0	0	0	0	0	1	1	0	0	0	0	0	0	1	1	1	1	0	1	1	0	0	0	0	4	5	1	3	1	1	1	1	1	1	1	1	1	1	1	1	1	7	7	3	17	3	3
1	1	2	1	1	0	0	1	5	1	1	1	1	0	0	1	5	1	3	1	1	3	3	1	0	2	1	15	17	2	5	3	1	2	1	3	3	5	5	1	3	1	1	3	13	21	5	39	5	5
0	0	0	0	0	0	0	0	0	0	0	0	0	0	0	0	0	2	1	3	3	2	1	2	1	1	0	14	15	3	2	1	1	3	1	1	1	1	1	1	1	1	1	1	10	7	3	20	1	3
0	0	0	0	0	0	0	0	0	0	0	0	0	0	0	0	0	1	1	1	1	2	2	1	1	1	0	10	10	1	2	2	1	1	2	1	1	1	1	1	1	1	1	1	7	8	3	18	1	1
0	0	0	0	0	0	0	0	0	0	0	0	0	0	0	0	0	1	1	2	3	1	1	1	2	0	0	11	11	1	4	1	1	1	2	1	1	1	1	1	1	1	1	1	8	8	3	19	1	1
0	0	0	0	0	0	0	0	0	0	0	0	0	0	0	0	0	1	0	1	1	1	0	0	1	0	0	4	5	1	2	1	1	1	1	1	1	1	2	1	1	1	1	1	6	8	3	17	1	1
1	0	1	0	0	0	0	0	1	1	0	0	0	0	0	0	1	2	0	0	1	1	0	0	0	0	0	2	2	1	2	1	1	1	2	1	1	2	1	1	1	1	1	1	6	9	3	18	2	1
1	1	2	0	0	0	0	0	2	1	1	0	0	0	0	0	2	1	3	3	3	3	2	3	2	1	1	21	24	3	2	1	2	2	3	3	2	1	2	3	1	1	1	1	10	15	3	28	4	3
0	0	0	0	0	0	0	0	0	0	0	0	0	0	0	0	0	1	0	0	0	0	0	0	0	0	0	0	1	1	1	1	1	1	1	1	1	1	1	1	1	1	1	1	5	7	3	15	2	1
0	0	0	0	0	0	0	0	0	0	0	0	0	0	0	0	0	1	1	3	1	1	2	1	1	1	0	11	13	2	2	2	1	1	2	1	1	1	1	1	1	1	1	1	8	8	3	19	2	3
0	0	0	0	0	0	0	0	0	0	0	0	0	0	0	0	0	1	0	0	0	1	1	0	1	0	0	3	3	1	1	2	1	1	1	1	1	1	1	1	1	2	2	1	6	7	5	18	3	1
0	0	0	0	0	0	0	0	0	0	1	0	0	0	0	0	1	1	1	1	0	2	0	0	2	0	0	6	7	2	2	1	1	1	1	1	1	2	1	1	1	1	1	1	7	8	3	18	1	2
0	0	0	0	0	0	0	0	0	0	0	0	0	0	0	0	0	1	1	2	2	3	3	0	2	1	0	14	16	2	4	3	2	1	1	1	1	1	2	2	1	1	1	1	12	9	3	24	2	2
0	0	0	0	0	0	0	0	0	0	0	0	0	0	0	0	0	1	0	1	1	1	1	0	1	0	0	5	5	2	2	1	1	1	1	1	1	1	1	1	1	1	1	1	7	7	3	17	1	1
1	0	1	0	0	0	0	0	1	1	0	0	0	0	0	0	1	1	2	2	3	2	1	2	1	0	0	13	15	1	3	2	1	1	3	1	1	1	2	1	1	1	1	1	8	10	3	21	2	4
0	0	0	0	0	0	0	0	0	0	0	0	0	0	0	0	0	1	1	3	1	2	1	1	1	1	0	11	13	2	4	1	1	1	1	1	1	1	1	1	1	1	1	1	9	7	3	19	2	1
1	1	2	1	1	0	0	1	5	1	1	1	1	0	0	1	5	2	3	2	1	1	1	1	2	1	1	13	15	2	2	2	1	1	2	2	2	1	2	2	3	4	1	1	8	14	6	28	5	5
0	0	0	0	0	0	0	0	0	0	0	0	0	0	0	0	0	2	1	1	1	1	2	0	1	0	0	7	9	1	2	1	1	1	1	1	1	1	1	1	1	1	1	1	6	7	3	16	3	3
1	0	1	0	0	0	0	0	1	1	0	0	0	0	0	0	1	1	1	1	1	3	1	1	3	1	1	13	15	4	4	4	4	2	1	1	1	1	1	1	1	2	2	1	18	7	5	30	5	5
0	0	0	0	0	0	0	0	0	0	0	0	0	0	0	0	0	1	1	1	1	2	1	1	1	1	0	9	9	1	1	1	2	1	1	1	1	1	1	1	1	1	1	1	6	7	3	16	NA	NA
0	0	0	0	0	0	0	0	0	0	0	0	0	0	0	0	0	1	1	0	0	1	0	0	1	0	0	3	3	1	3	1	1	1	2	1	1	1	2	1	1	2	1	1	7	9	4	20	1	2
0	0	0	0	0	0	0	0	0	0	0	0	0	0	0	0	0	1	1	1	1	1	1	1	1	1	0	8	8	2	2	1	1	1	2	1	1	1	2	1	1	2	1	1	7	9	4	20	2	2
0	0	0	0	0	0	0	0	0	0	0	0	0	0	0	0	0	1	0	0	1	1	1	0	1	0	0	4	4	2	2	2	2	2	2	1	2	1	1	1	1	1	1	1	10	9	3	22	1	2
0	0	0	0	0	0	0	0	0	0	0	0	0	0	0	0	0	1	1	1	1	1	1	1	1	1	0	8	9	1	2	1	1	1	2	1	1	1	1	1	1	1	1	1	6	8	3	17	2	2
0	0	0	0	0	0	0	0	0	0	0	0	0	0	0	0	0	1	1	1	1	1	1	0	0	0	0	5	5	1	2	1	1	1	1	1	1	1	1	1	1	1	1	1	6	7	3	16	1	1
0	0	0	0	0	0	0	0	0	0	0	0	0	0	0	0	0	1	0	0	0	0	0	0	0	0	0	0	0	1	1	1	1	1	1	1	1	1	1	1	1	1	1	1	5	7	3	15	3	1
0	0	0	0	0	0	0	0	0	0	0	0	0	0	0	0	0	1	0	0	0	0	1	1	0	0	0	2	3	1	1	1	1	1	1	1	1	1	1	1	1	1	1	1	5	7	3	15	1	1
0	0	0	0	0	0	0	0	0	1	0	0	0	0	0	0	1	1	0	1	1	0	0	0	0	1	0	3	3	1	2	1	1	2	1	1	1	1	1	1	1	1	1	1	7	7	3	17	3	4
0	0	0	0	0	0	0	0	0	0	0	0	0	0	0	0	0	1	1	1	0	1	3	1	0	0	0	7	8	2	4	2	1	3	5	2	1	1	1	1	2	1	1	1	12	13	3	28	4	3
0	0	0	0	0	0	0	0	0	0	0	0	0	0	0	0	0	1	0	1	0	0	0	0	0	0	0	1	1	1	2	1	1	2	1	1	1	1	1	1	1	1	1	1	7	7	3	17	2	3
1	1	2	1	0	0	0	0	3	1	1	1	0	0	0	0	3	1	1	1	2	2	2	2	2	1	0	13	14	3	4	2	2	2	3	2	3	2	2	1	1	1	1	1	13	14	3	30	2	3
0	1	1	0	0	0	0	0	1	1	1	1	1	0	0	0	4	2	1	1	1	2	2	2	3	1	0	13	14	4	2	2	1	2	4	2	3	1	1	2	1	1	1	1	11	14	3	28	2	3
0	0	0	0	0	0	0	0	0	0	0	0	0	0	0	0	0	1	0	1	0	0	0	0	0	0	0	1	1	1	2	1	1	1	1	1	1	1	1	1	1	1	1	1	6	7	3	16	1	1
0	0	0	0	0	0	0	0	0	0	0	0	0	0	0	0	0	1	1	1	0	1	2	0	0	1	0	6	6	1	2	1	1	1	2	1	1	1	1	1	1	1	1	1	6	8	3	17	2	1
1	0	1	0	0	0	0	0	1	1	0	0	0	0	0	0	1	3	2	2	1	2	1	1	1	0	1	11	13	2	2	1	3	3	1	1	1	2	1	1	1	1	1	1	11	8	3	22	3	3
0	0	0	0	0	0	0	0	0	0	0	0	0	0	0	0	0	1	1	1	1	1	1	0	0	0	0	5	6	1	3	1	2	1	1	1	1	1	1	1	1	1	1	1	8	7	3	18	3	2
1	0	1	0	0	0	0	0	1	1	1	1	1	0	0	1	5	1	1	2	3	3	2	1	3	1	1	17	20	3	3	2	2	3	1	2	1	2	2	2	1	1	1	1	13	11	3	27	5	5
1	0	1	0	0	0	0	0	1	1	0	0	0	0	0	0	1	1	1	2	1	1	0	0	1	1	0	7	7	1	3	1	1	1	2	3	4	4	5	2	1	1	1	1	7	21	3	31	1	5
0	0	0	0	0	0	0	0	0	0	0	0	0	0	0	0	0	5	1	3	1	3	1	1	3	1	0	14	16	4	3	3	3	2	4	3	2	1	2	1	1	2	2	1	15	14	5	34	3	3
0	0	0	0	0	0	0	0	0	0	0	0	0	0	0	0	0	2	1	1	1	2	1	0	0	1	0	7	9	1	2	1	1	1	1	1	2	1	2	1	1	1	1	1	6	9	3	18	5	4
0	0	0	0	0	0	0	0	0	0	0	0	0	0	0	0	0	2	0	1	0	1	0	0	1	1	0	4	4	2	3	1	1	1	3	2	2	1	1	1	1	1	1	1	8	11	3	22	2	1
1	1	2	1	1	1	0	1	6	1	1	1	1	1	0	1	6	2	2	2	2	2	3	1	1	1	0	14	16	4	5	1	3	1	1	1	1	1	2	1	1	2	1	1	14	8	4	26	2	3
0	0	0	0	0	0	0	0	0	1	0	0	0	0	0	0	1	1	0	1	1	1	0	1	0	0	0	4	4	2	4	1	1	1	3	1	1	1	1	1	1	1	1	1	9	9	3	21	2	1
0	0	0	0	0	0	0	0	0	0	0	0	0	0	0	0	0	2	2	3	2	2	1	1	3	1	0	15	17	3	4	2	4	2	4	1	1	2	2	1	1	2	1	3	15	12	6	33	5	4
0	0	0	0	0	0	0	0	0	0	0	0	0	0	0	0	0	2	1	1	2	1	0	1	1	0	1	8	9	2	4	1	1	2	1	3	1	2	2	2	3	1	1	1	10	14	3	27	2	4
0	0	0	0	0	0	0	0	0	1	1	1	1	1	0	1	6	2	3	2	1	3	2	3	3	3	1	21	24	5	5	4	3	3	2	3	5	5	5	1	5	2	2	2	20	26	6	52	4	4
0	0	0	0	0	0	0	0	0	1	0	0	0	0	0	0	1	1	1	1	1	1	0	0	0	0	0	4	5	1	1	1	1	1	1	1	1	1	1	1	1	1	1	1	5	7	3	15	1	2
0	0	0	0	0	0	0	0	0	0	0	0	0	0	0	0	0	1	1	0	0	1	0	0	0	0	0	2	2	1	1	1	1	2	2	1	1	1	1	1	1	1	1	1	6	8	3	17	1	2
0	0	0	0	0	0	0	0	0	0	0	0	0	0	0	0	0	1	0	1	0	1	0	0	0	0	0	2	2	1	2	1	1	1	1	1	1	1	1	1	1	1	1	1	6	7	3	16	2	1
1	1	2	1	1	0	0	0	4	1	1	1	1	0	0	0	4	1	3	3	2	3	2	2	3	1	2	21	25	3	4	2	1	2	2	1	1	3	5	1	1	3	4	1	12	14	8	34	3	4
0	0	0	0	0	0	0	0	0	0	0	0	0	0	0	0	0	1	0	0	1	0	0	0	0	0	0	1	1	1	1	1	1	1	1	1	1	1	1	1	1	1	1	1	5	7	3	15	1	1
1	1	2	0	1	0	0	0	3	1	0	0	0	0	0	0	1	1	3	2	1	2	1	2	1	1	2	15	18	1	3	1	1	5	1	1	2	3	2	1	1	1	1	1	11	11	3	25	1	3
0	0	0	0	0	0	0	0	0	0	0	0	0	0	0	0	0	1	0	1	0	0	0	0	0	0	0	1	1	1	2	1	1	1	1	1	1	1	1	1	1	1	1	1	6	7	3	16	1	2
0	0	0	0	0	0	0	0	0	1	0	0	0	0	0	0	1	1	0	1	0	1	1	1	1	0	0	5	7	2	3	2	1	2	1	1	1	1	1	1	1	1	1	1	10	7	3	20	2	2
0	1	1	0	0	0	0	0	1	0	1	0	0	0	0	0	1	1	1	0	1	1	0	0	2	0	0	5	6	2	1	1	2	2	3	1	1	1	1	1	1	1	1	1	8	9	3	20	1	2
0	0	0	0	0	0	0	0	0	0	0	0	0	0	0	0	0	1	1	0	0	0	0	0	0	0	0	1	1	1	1	1	1	1	1	1	1	1	1	1	1	1	1	1	5	7	3	15	1	2
0	0	0	0	0	0	0	0	0	1	0	0	0	0	0	0	1	3	1	2	0	3	1	1	1	0	1	10	11	3	3	3	2	2	1	1	3	2	3	1	1	2	1	1	13	12	4	29	5	4
0	0	0	0	0	0	0	0	0	1	0	0	0	0	0	0	1	1	3	2	2	2	1	2	2	1	0	15	18	1	3	1	2	2	2	1	1	2	1	1	1	1	1	2	9	9	4	22	2	3
0	0	0	0	0	0	0	0	0	0	0	0	0	0	0	0	0	5	1	1	1	1	1	0	3	1	0	9	9	3	3	2	1	1	3	2	1	1	1	2	1	2	1	1	10	11	4	25	2	1
1	0	1	0	0	0	0	0	1	1	0	0	0	0	0	0	1	2	3	3	2	3	2	3	2	1	1	20	23	3	4	2	4	5	2	4	2	3	4	3	4	2	1	2	18	22	5	45	5	5
0	0	0	0	0	0	0	0	0	1	0	0	0	0	0	0	1	1	0	1	1	1	1	2	0	0	0	6	6	1	4	1	1	1	2	1	1	1	1	1	1	1	1	1	8	8	3	19	2	4
1	1	2	0	0	0	0	0	2	1	1	0	0	0	0	0	2	2	1	1	1	1	1	1	0	0	0	6	6	3	5	2	2	1	1	1	1	1	2	1	1	1	1	1	13	8	3	24	3	2
1	1	2	1	1	1	1	0	6	1	1	1	1	1	1	1	7	1	1	1	2	1	0	0	2	1	1	9	11	3	4	1	1	1	1	1	1	1	1	1	1	1	1	1	10	7	3	20	2	2
0	0	0	0	0	0	0	0	0	0	0	0	0	0	0	0	0	1	1	1	1	2	1	1	0	0	0	7	8	1	4	1	1	2	1	1	1	1	1	1	1	1	1	1	9	7	3	19	3	5
0	0	0	0	0	0	0	0	0	0	0	0	0	0	0	0	0	1	0	1	0	0	1	0	0	0	0	2	3	3	4	1	1	1	2	1	1	1	1	1	1	1	1	1	10	8	3	21	2	3
1	0	1	0	0	0	0	0	1	1	0	0	0	0	0	0	1	1	2	3	1	2	2	1	2	0	0	13	15	1	2	2	2	3	2	1	1	2	1	1	2	1	2	1	10	10	4	24	5	3
0	0	0	0	0	0	0	0	0	1	0	0	0	0	0	0	1	1	1	1	1	2	2	0	0	2	0	9	9	3	3	2	1	2	1	1	2	1	2	1	1	1	1	1	11	9	3	23	3	4
1	1	2	1	1	0	0	0	4	1	1	1	1	1	0	1	6	1	3	2	3	3	2	2	2	0	2	19	22	3	4	1	1	1	2	1	3	5	1	1	1	1	1	1	10	14	3	27	2	5
1	0	1	0	0	0	0	0	1	1	0	0	0	0	0	0	1	1	3	2	2	3	2	3	1	2	3	21	24	5	5	5	1	4	1	1	1	1	2	2	1	1	1	1	20	9	3	32	5	5
1	0	1	0	0	0	0	0	1	1	0	0	0	0	0	0	1	1	1	2	2	2	1	2	0	1	0	11	12	3	4	3	2	5	3	3	4	3	5	2	1	2	1	1	17	21	4	42	2	2
0	0	0	0	0	0	0	0	0	1	0	0	0	0	0	0	1	1	1	1	1	1	0	1	0	0	0	5	5	1	1	1	1	1	2	1	1	1	1	1	1	1	1	2	5	8	4	17	1	3
1	0	1	0	0	0	0	0	1	1	0	0	0	0	0	0	1	1	3	2	1	3	2	1	3	1	0	16	19	1	2	1	2	2	5	4	2	1	2	5	1	1	1	1	8	20	3	31	2	2
0	0	0	0	0	0	0	0	0	1	0	0	0	0	0	0	1	1	1	1	2	1	1	1	1	1	0	9	10	3	3	1	1	1	1	1	1	1	1	1	1	1	1	1	9	7	3	19	2	4
0	0	0	0	0	0	0	0	0	0	0	0	0	0	0	0	0	1	1	0	0	1	0	0	1	0	0	3	5	3	3	1	1	3	2	1	1	1	1	1	1	1	1	1	11	8	3	22	3	2
1	0	1	0	0	0	0	0	1	1	0	0	0	0	0	0	1	1	1	1	2	2	1	1	2	2	0	12	14	1	3	1	2	2	1	1	1	1	3	1	1	1	1	1	9	9	3	21	2	2
0	0	0	0	0	0	0	0	0	0	0	0	0	0	0	0	0	1	1	1	2	1	2	1	1	0	0	9	10	2	2	1	1	1	3	2	3	1	1	1	1	1	1	1	7	12	3	22	2	4
0	0	0	0	0	0	0	0	0	0	0	0	0	0	0	0	0	1	1	0	0	0	0	0	0	0	0	1	1	1	2	1	1	1	2	1	1	1	1	1	1	1	1	1	6	8	3	17	2	1
0	0	0	0	0	0	0	0	0	1	1	1	1	0	0	0	4	1	1	1	2	1	2	1	1	1	1	11	14	2	4	3	2	3	2	2	2	3	4	2	3	1	1	1	14	18	3	35	4	4
0	0	0	0	0	0	0	0	0	0	0	0	0	0	0	0	0	1	0	0	0	0	0	0	0	0	0	0	0	1	2	1	1	1	1	1	1	1	1	1	1	1	1	1	6	7	3	16	1	1
1	0	1	0	0	0	0	0	1	1	1	1	1	1	1	1	7	2	2	2	2	1	1	2	2	1	1	14	16	3	4	1	1	3	3	3	1	3	2	1	1	3	1	2	12	14	6	32	4	5
1	0	1	0	0	0	0	0	1	1	0	0	0	0	0	0	1	2	1	1	1	1	0	0	0	0	0	4	5	2	3	2	1	1	1	2	1	1	2	1	1	1	1	1	9	9	3	21	3	2
0	0	0	0	0	0	0	0	0	0	0	0	0	0	0	0	0	1	0	1	0	1	0	0	1	1	0	4	4	1	1	1	1	1	1	1	1	1	1	1	1	1	1	1	5	7	3	15	3	4
0	0	0	0	0	0	0	0	0	0	0	0	0	0	0	0	0	1	1	1	2	1	2	0	1	1	0	9	10	2	3	1	1	1	2	1	1	1	2	1	1	1	1	1	8	9	3	20	1	1
0	0	0	0	0	0	0	0	0	0	0	0	0	0	0	0	0	2	0	1	1	0	0	0	1	0	0	3	3	2	3	2	2	1	2	1	1	1	1	1	1	1	1	1	10	8	3	21	2	2
0	0	0	0	0	0	0	0	0	1	0	0	0	0	0	0	1	2	1	1	2	2	1	1	2	1	0	11	12	3	5	2	2	1	3	2	2	3	1	1	1	1	1	2	13	13	4	30	4	3
0	0	0	0	0	0	0	0	0	0	0	0	0	0	0	0	0	1	1	0	0	1	0	0	0	1	0	3	3	2	2	1	1	2	1	2	1	1	2	1	1	1	1	1	8	9	3	20	1	1
0	0	0	0	0	0	0	0	0	0	0	0	0	0	0	0	0	2	0	0	1	0	0	0	1	0	0	2	2	2	2	1	1	1	1	1	1	1	1	1	1	1	1	1	7	7	3	17	1	2
1	1	2	1	1	1	0	1	6	1	1	1	1	1	0	1	6	3	2	1	3	3	1	1	1	2	1	15	18	2	2	1	1	1	1	1	1	1	3	1	1	1	1	1	7	9	3	19	4	4
1	0	1	0	0	0	0	0	1	1	1	0	0	0	0	0	2	1	2	1	3	1	1	1	2	2	1	14	17	2	2	3	1	1	2	1	1	2	4	2	1	4	4	2	9	13	10	32	1	3
0	0	0	0	0	0	0	0	0	0	0	0	0	0	0	0	0	2	1	2	3	2	0	0	1	0	0	9	10	1	3	1	1	1	2	1	2	3	3	1	1	1	1	1	7	13	3	23	1	4
0	0	0	0	0	0	0	0	0	1	0	0	0	0	0	0	1	1	0	1	1	1	0	0	1	1	0	5	5	2	3	2	1	1	1	1	1	1	1	1	1	1	1	1	9	7	3	19	1	1
1	1	2	1	1	0	1	0	5	1	1	1	1	1	1	0	6	1	2	3	3	3	3	1	1	2	2	20	22	2	3	2	2	1	1	4	4	2	4	4	1	1	1	1	10	20	3	33	3	3
0	0	0	0	0	0	0	0	0	1	1	1	1	1	0	0	5	1	1	1	1	3	1	0	1	1	0	9	11	3	1	1	1	2	1	3	2	3	5	1	1	4	2	1	8	16	7	31	2	1
0	0	0	0	0	0	0	0	0	0	0	0	0	0	0	0	0	1	1	1	0	1	1	1	0	0	0	5	5	1	3	1	1	1	1	1	1	1	1	1	1	1	1	1	7	7	3	17	1	3
0	0	0	0	0	0	0	0	0	0	0	0	0	0	0	0	0	1	0	1	0	1	0	0	1	1	0	4	4	2	3	1	1	1	1	1	1	1	1	1	1	1	1	1	8	7	3	18	1	1
0	0	0	0	0	0	0	0	0	0	0	0	0	0	0	0	0	2	0	1	1	1	3	0	1	1	0	8	8	1	2	1	2	2	1	1	1	1	1	1	1	1	1	1	8	7	3	18	1	2
1	1	2	1	1	0	0	0	4	1	1	1	1	0	0	0	4	2	2	1	1	2	1	3	1	1	1	13	15	2	5	2	2	4	2	1	2	2	4	2	1	2	1	1	15	14	4	33	3	4
0	0	0	0	0	0	0	0	0	1	0	0	0	0	0	0	1	1	1	2	3	2	1	1	2	2	0	14	15	2	2	1	2	1	3	1	2	3	2	1	1	1	1	1	8	13	3	24	1	4
1	1	2	0	0	1	0	0	3	1	1	1	1	1	0	1	6	1	3	3	3	3	2	1	1	1	1	18	20	2	4	3	1	2	1	1	1	1	1	1	1	1	1	2	12	7	4	23	4	5
1	0	1	0	0	0	0	0	1	1	1	1	1	1	0	1	6	2	2	3	3	3	1	1	1	2	1	17	20	3	5	2	3	2	4	1	3	4	4	2	1	1	1	1	15	19	3	37	3	5
1	0	1	0	0	0	0	0	1	1	1	1	1	0	0	0	4	1	3	3	2	3	1	3	2	1	1	19	22	3	4	3	2	3	3	3	4	2	3	2	2	1	1	1	15	19	3	37	2	4
0	0	0	0	0	0	0	0	0	0	0	0	0	0	0	0	0	2	1	1	2	1	1	1	1	1	0	9	10	3	4	2	1	1	2	2	4	1	3	3	2	1	1	1	11	17	3	31	1	1
1	0	1	0	0	0	0	0	1	1	1	0	0	0	0	0	2	3	1	1	1	3	2	1	1	0	1	11	13	1	3	1	1	1	5	1	1	2	3	1	1	1	1	1	7	14	3	24	2	3
1	1	2	1	1	1	1	1	7	1	1	1	1	1	1	1	7	2	3	2	3	2	1	1	2	2	2	18	20	3	4	4	3	3	2	2	3	4	3	3	2	3	3	1	17	19	7	43	3	5
1	0	1	0	0	0	0	0	1	1	0	0	0	0	0	0	1	3	1	2	2	3	1	1	2	1	1	14	15	3	3	3	2	3	2	2	2	1	3	2	1	1	1	1	14	13	3	30	3	4
1	0	1	0	0	0	0	0	1	1	1	0	0	0	0	1	3	3	3	2	2	2	1	1	2	2	0	15	18	4	5	3	3	3	1	1	2	1	2	2	5	2	1	1	18	14	4	36	3	4
0	0	0	0	0	0	0	0	0	0	0	0	0	0	0	0	0	1	2	1	3	3	3	0	1	0	0	13	14	3	5	1	1	1	1	1	2	1	2	1	1	1	1	1	11	9	3	23	2	3
0	0	0	0	0	0	0	0	0	1	0	0	0	0	0	0	1	2	1	1	2	1	1	0	1	0	0	7	8	2	2	1	1	1	3	1	1	1	2	1	1	1	1	1	7	10	3	20	1	2
1	0	1	0	0	0	0	0	1	1	0	0	0	0	0	0	1	1	1	1	1	1	0	1	1	0	0	6	6	3	3	1	1	1	1	1	1	1	1	1	1	1	1	1	9	7	3	19	2	1
0	0	0	0	0	0	0	0	0	0	0	0	0	0	0	0	0	1	1	1	2	3	1	0	1	1	0	10	13	1	3	2	1	2	1	1	2	3	2	3	1	2	1	2	9	13	5	27	2	3
0	0	0	0	0	0	0	0	0	0	0	0	0	0	0	0	0	1	1	1	0	3	2	0	0	1	0	8	8	2	4	1	1	2	3	2	1	2	3	1	1	1	1	1	10	13	3	26	2	2
0	0	0	0	0	0	0	0	0	1	1	1	1	0	0	1	5	3	1	1	2	1	2	2	0	0	1	10	12	2	1	1	1	1	1	1	1	1	1	1	1	1	1	1	6	7	3	16	2	5
0	0	0	0	0	0	0	0	0	1	0	0	0	0	0	0	1	1	1	3	1	2	1	1	1	1	1	12	14	2	3	1	1	4	3	2	2	1	3	1	1	1	1	1	11	13	3	27	2	3
0	0	0	0	0	0	0	0	0	0	0	0	0	0	0	0	0	1	0	1	0	1	0	2	1	0	0	5	5	2	3	1	1	1	2	1	2	1	1	1	1	1	1	1	8	9	3	20	1	1
0	0	0	0	0	0	0	0	0	0	0	0	0	0	0	0	0	1	0	1	0	0	0	0	0	0	0	1	2	1	2	1	1	1	2	1	1	1	1	1	1	1	1	1	6	8	3	17	1	1
0	0	0	0	0	0	0	0	0	0	0	0	0	0	0	0	0	2	1	0	1	1	1	0	1	1	0	6	7	4	5	4	4	5	2	2	2	1	2	1	1	3	3	1	22	11	7	40	2	3
0	0	0	0	0	0	0	0	0	0	0	0	0	0	0	0	0	1	1	1	1	3	1	0	1	1	0	9	11	3	2	2	2	3	2	2	2	2	2	1	1	2	1	1	12	12	4	28	2	3
1	0	1	0	0	0	0	0	1	1	0	0	0	0	0	0	1	2	1	1	1	2	1	1	1	1	0	9	10	2	4	2	3	1	2	2	4	2	2	1	1	2	2	1	12	14	5	31	2	2
0	0	0	0	0	0	0	0	0	0	0	0	0	0	0	0	0	2	1	1	1	1	0	0	0	0	0	4	4	2	3	2	1	3	2	1	1	1	1	1	1	1	1	1	11	8	3	22	2	2
1	0	1	0	0	0	0	0	1	1	0	0	0	0	0	0	1	1	3	3	1	3	3	2	3	0	1	19	22	1	3	1	1	2	1	3	2	1	4	1	1	1	1	1	8	13	3	24	3	5
1	0	1	0	0	0	0	0	1	1	1	1	0	0	0	0	3	1	2	3	3	3	1	1	2	0	0	15	18	2	4	1	1	2	4	1	2	4	4	1	1	1	1	1	10	17	3	30	2	5
0	0	0	0	0	0	0	0	0	0	0	0	0	0	0	0	0	1	0	0	1	1	1	0	1	3	0	7	7	2	4	1	1	1	1	1	1	1	1	1	1	1	1	1	9	7	3	19	NA	NA
0	0	0	0	0	0	0	0	0	1	0	0	0	0	0	0	1	2	1	1	1	0	1	1	1	1	0	7	7	5	2	1	1	2	2	1	1	1	1	1	1	2	1	1	11	8	4	23	2	1
0	0	0	0	0	0	0	0	0	0	0	0	0	0	0	0	0	1	2	1	2	1	1	1	0	1	0	9	10	2	4	1	1	1	2	1	1	2	1	1	1	1	1	1	9	9	3	21	3	2
0	0	0	0	0	0	0	0	0	1	1	1	1	0	0	0	4	1	3	1	2	1	2	3	2	1	0	15	17	2	3	2	2	3	2	1	1	1	1	1	1	2	1	1	12	8	4	24	5	4
0	0	0	0	0	0	0	0	0	1	1	1	1	0	0	0	4	2	1	1	1	1	2	1	1	0	0	8	10	3	4	3	4	2	4	2	1	2	2	2	2	3	2	5	16	15	10	41	4	3
1	0	1	0	0	0	0	0	1	1	0	0	0	0	0	0	1	1	2	3	3	2	3	1	1	2	0	17	20	3	4	2	2	3	2	1	1	2	2	1	1	3	1	3	14	10	7	31	4	4
1	0	1	0	0	0	0	0	1	1	0	0	0	0	0	0	1	2	1	1	3	2	3	3	3	3	1	20	24	3	4	4	3	3	3	2	3	4	5	4	3	2	1	1	17	24	4	45	5	5
1	0	1	0	0	0	0	0	1	1	0	0	0	0	0	0	1	4	1	1	1	1	0	1	0	0	0	5	5	1	4	1	1	3	1	1	2	2	2	1	1	1	1	1	10	10	3	23	1	1
0	0	0	0	0	0	0	0	0	0	0	0	0	0	0	0	0	1	1	1	2	1	2	1	1	0	0	9	10	2	3	1	1	3	3	1	1	1	1	1	1	1	1	1	10	9	3	22	1	2
0	0	0	0	0	0	0	0	0	1	0	0	0	0	0	0	1	1	2	3	3	2	0	2	3	3	2	20	23	3	5	2	1	1	2	1	1	1	1	1	1	1	1	1	12	8	3	23	5	4
0	0	0	0	0	0	0	0	0	0	0	0	0	0	0	0	0	1	1	2	1	1	0	1	2	1	0	9	11	2	2	1	1	1	1	1	2	2	2	2	1	1	1	1	7	11	3	21	2	1
0	0	0	0	0	0	0	0	0	1	0	0	0	0	0	0	1	1	2	1	1	3	0	1	1	0	0	9	10	3	4	2	2	2	2	3	2	2	2	1	1	1	1	1	13	13	3	29	3	3
1	0	1	0	0	0	0	0	1	1	0	0	0	0	0	0	1	1	1	3	3	3	3	3	3	2	0	21	24	4	5	2	2	5	2	2	2	2	3	1	3	3	1	3	18	15	7	40	5	5
0	0	0	0	0	0	0	0	0	1	0	0	0	0	0	0	1	1	1	1	1	2	1	0	1	0	0	7	7	1	4	1	1	3	3	1	1	2	3	1	2	2	1	1	10	13	4	27	1	4
0	0	0	0	0	0	0	0	0	1	0	0	0	0	0	0	1	1	1	1	2	1	0	0	0	0	0	5	7	3	5	2	2	1	3	1	1	1	2	1	1	1	1	2	13	10	4	27	3	2
0	0	0	0	0	0	0	0	0	0	0	0	0	0	0	0	0	1	1	1	1	1	0	0	1	0	0	5	6	1	1	1	1	1	2	1	1	2	1	1	1	1	1	1	5	9	3	17	2	2
0	0	0	0	0	0	0	0	0	0	0	0	0	0	0	0	0	1	0	1	1	1	0	0	1	0	0	4	4	1	2	1	1	2	2	1	1	2	1	1	1	1	1	1	7	9	3	19	1	1
0	0	0	0	0	0	0	0	0	0	0	0	0	0	0	0	0	2	0	0	1	1	0	0	0	0	0	2	2	1	1	1	1	1	1	1	1	1	1	1	1	1	1	1	5	7	3	15	1	1
1	0	1	0	0	0	0	0	1	1	1	1	0	0	0	0	3	1	1	2	0	2	0	1	3	2	1	12	13	1	3	1	1	1	1	1	1	1	2	2	3	1	1	1	7	11	3	21	4	5
1	1	2	1	1	1	0	1	6	1	1	1	1	1	0	1	6	1	3	3	3	3	3	3	3	3	3	27	30	1	4	1	1	3	2	1	3	4	2	1	1	1	1	1	10	14	3	27	3	5
0	0	0	0	0	0	0	0	0	1	0	0	0	0	0	0	1	1	2	1	3	3	2	2	2	1	1	17	19	2	5	3	4	5	1	3	3	4	3	2	1	1	1	3	19	17	5	41	3	5
0	0	0	0	0	0	0	0	0	0	0	0	0	0	0	0	0	1	0	1	1	1	0	0	1	0	0	4	4	1	1	1	1	1	1	1	1	1	1	1	1	1	1	1	5	7	3	15	1	1
0	0	0	0	0	0	0	0	0	0	0	0	0	0	0	0	0	1	0	0	0	0	0	1	1	0	0	2	2	1	2	1	1	1	1	1	1	1	2	1	1	1	1	1	6	8	3	17	2	2
1	0	1	0	0	0	0	0	1	1	0	0	0	0	0	0	1	1	1	2	0	1	1	1	1	1	1	9	10	2	2	1	2	1	1	1	1	1	3	1	1	1	1	1	8	9	3	20	2	2
1	0	1	0	0	0	0	0	1	1	0	0	0	0	0	0	1	1	1	2	1	2	0	0	1	2	0	9	10	1	2	4	3	2	2	2	3	3	4	3	1	4	4	4	12	18	12	42	3	4
0	0	0	0	0	0	0	0	0	0	0	0	0	0	0	0	0	1	0	1	1	1	1	0	1	1	0	6	6	1	1	2	1	1	3	1	1	2	1	1	1	1	1	2	6	10	4	20	2	2
0	0	0	0	0	0	0	0	0	0	0	0	0	0	0	0	0	1	0	0	0	0	1	0	0	0	0	1	2	1	1	2	1	1	1	1	1	2	3	2	1	3	1	2	6	11	6	23	5	1
1	0	1	0	0	0	0	0	1	1	0	0	0	0	0	0	1	1	1	1	0	3	2	1	0	0	0	8	9	2	4	1	2	4	4	4	3	3	5	1	1	1	3	2	13	21	6	40	3	4
1	0	1	0	0	0	0	0	1	1	0	0	0	0	0	0	1	1	0	0	0	1	0	0	0	0	0	1	3	1	1	1	1	1	1	1	1	1	1	1	1	1	1	1	5	7	3	15	1	1
1	1	2	0	0	0	0	0	2	1	1	0	0	0	0	0	2	3	1	1	0	1	1	0	1	0	0	5	6	2	1	1	1	1	2	1	1	2	1	1	1	1	1	2	6	9	4	19	2	2
0	0	0	0	0	0	0	0	0	0	0	0	0	0	0	0	0	1	0	0	0	0	0	0	0	0	0	0	0	2	1	1	1	1	2	1	1	1	1	1	1	1	1	1	6	8	3	17	1	2
0	0	0	0	0	0	0	0	0	0	0	0	0	0	0	0	0	1	0	0	0	0	0	0	0	0	0	0	0	1	1	1	1	1	1	1	1	1	1	1	1	1	1	1	5	7	3	15	1	1
1	0	1	0	0	0	0	0	1	1	0	0	0	0	0	0	1	3	1	0	0	0	0	1	0	0	0	2	2	2	1	2	2	3	1	1	1	1	1	1	1	1	1	1	10	7	3	20	2	2
0	0	0	0	0	0	0	0	0	0	0	0	0	0	0	0	0	1	0	1	1	1	0	1	1	0	0	5	7	1	1	1	1	1	1	1	1	1	2	1	1	3	2	1	5	8	6	19	2	1
1	0	1	0	0	0	0	0	1	1	0	0	0	0	0	0	1	1	1	1	0	1	1	1	1	0	1	7	7	2	2	2	1	3	1	1	1	1	2	1	1	2	1	1	10	8	4	22	2	1
0	0	0	0	0	0	0	0	0	0	0	0	0	0	0	0	0	1	1	0	2	2	2	1	0	0	0	8	9	2	4	2	3	3	1	1	1	1	1	2	1	1	1	1	14	8	3	25	2	4
0	0	0	0	0	0	0	0	0	0	0	0	0	0	0	0	0	2	1	1	0	0	0	1	1	0	0	4	5	1	2	1	2	1	3	1	1	1	1	1	1	2	1	1	7	9	4	20	3	1
1	1	2	1	0	0	0	0	3	1	1	1	0	0	0	0	3	1	1	2	1	2	1	1	2	1	0	11	12	2	3	2	2	1	2	2	3	2	3	2	2	3	4	1	10	16	8	34	2	3
0	0	0	0	0	0	0	0	0	1	0	0	0	0	0	0	1	1	3	1	0	1	1	1	2	1	0	10	11	2	4	3	2	2	1	2	1	2	2	1	2	1	1	4	13	11	6	30	3	2
0	0	0	0	0	0	0	0	0	0	0	0	0	0	0	0	0	1	0	0	0	0	0	0	0	0	0	0	0	2	2	1	1	1	1	1	1	1	1	1	1	1	1	1	7	7	3	17	1	1
0	0	0	0	0	0	0	0	0	0	0	0	0	0	0	0	0	3	1	1	0	1	2	0	0	0	1	6	6	3	2	1	1	1	2	1	2	1	1	3	1	2	1	2	8	11	5	24	1	1
0	0	0	0	0	0	0	0	0	0	0	0	0	0	0	0	0	3	1	3	0	1	0	0	2	0	0	7	7	4	3	1	1	1	1	1	1	1	1	1	1	1	1	1	10	7	3	20	1	1
0	0	0	0	0	0	0	0	0	0	0	0	0	0	0	0	0	2	1	1	0	1	0	0	1	0	0	4	5	2	3	2	1	2	1	1	1	1	1	1	1	2	1	1	10	7	4	21	2	1
1	0	1	0	0	0	0	0	1	1	0	0	0	0	0	0	1	1	1	1	1	1	0	1	3	0	1	9	10	2	3	3	1	1	1	3	3	3	3	1	1	2	2	2	10	15	6	31	4	4
1	1	2	1	1	1	1	1	7	1	1	1	1	1	1	1	7	1	3	1	0	0	0	2	1	1	2	10	11	1	2	1	1	1	1	1	1	1	3	2	1	2	1	1	6	10	4	20	3	3
0	0	0	0	0	0	0	0	0	0	0	0	0	0	0	0	0	2	1	1	1	1	0	0	1	1	0	6	8	2	2	1	1	1	2	2	2	2	2	2	1	1	1	1	7	13	3	23	1	1
0	0	0	0	0	0	0	0	0	0	0	0	0	0	0	0	0	1	0	0	1	1	0	0	0	0	0	2	2	1	1	1	2	3	1	1	1	1	1	1	1	1	1	1	8	7	3	18	1	1
1	1	2	1	1	1	1	1	7	1	1	1	1	1	1	1	7	1	1	0	1	1	1	1	0	1	1	7	8	2	2	1	1	1	2	1	1	2	2	1	1	1	1	1	7	10	3	20	3	3
0	0	0	0	0	0	0	0	0	0	0	0	0	0	0	0	0	1	1	0	1	0	0	1	1	2	0	6	7	2	2	2	2	2	2	1	1	2	2	2	2	2	2	3	10	12	7	29	2	2
0	0	0	0	0	0	0	0	0	0	0	0	0	0	0	0	0	1	0	0	0	0	0	0	0	0	0	0	0	1	1	1	1	1	1	1	1	1	1	1	1	1	1	1	5	7	3	15	1	1
1	0	1	0	0	0	0	0	1	1	0	0	0	0	0	0	1	1	1	1	1	1	0	0	1	0	0	5	5	1	4	2	1	1	1	1	1	1	1	1	1	2	1	1	9	7	4	20	2	2
1	1	2	1	1	1	1	1	7	1	1	1	1	1	1	1	7	2	3	3	3	3	3	3	3	3	3	27	30	3	3	4	4	5	2	5	5	5	5	5	5	5	5	4	19	32	14	65	5	2
1	0	1	0	0	0	0	0	1	1	0	0	0	0	0	0	1	1	2	2	3	3	1	2	2	3	0	18	20	1	2	1	1	4	4	2	3	3	4	1	1	1	1	1	9	18	3	30	2	4
0	0	0	0	0	0	0	0	0	0	0	0	0	0	0	0	0	1	1	1	2	2	0	1	0	1	0	8	10	2	2	1	1	2	1	1	1	2	3	1	1	2	2	1	8	10	5	23	1	2
0	0	0	0	0	0	0	0	0	1	0	0	0	0	0	0	1	2	3	3	2	3	0	3	1	1	2	18	20	3	4	2	3	4	1	3	1	2	3	1	2	1	1	2	16	13	4	33	2	5
0	0	0	0	0	0	0	0	0	0	0	0	0	0	0	0	0	1	1	1	1	1	0	0	1	2	0	7	8	2	2	1	2	1	2	1	1	2	1	1	1	2	1	2	8	9	5	22	2	2
1	0	1	0	0	0	0	0	1	1	0	0	0	0	0	0	1	0	1	2	3	1	3	1	3	2	1	17	19	5	4	4	3	2	3	3	2	2	2	2	2	2	2	3	18	16	7	41	2	3
0	0	0	0	0	0	0	0	0	1	0	0	0	0	0	0	1	0	1	2	1	2	0	1	3	2	0	12	14	3	4	2	2	2	3	3	1	1	3	1	1	2	2	2	13	13	6	32	4	2
0	0	0	0	0	0	0	0	0	0	0	0	0	0	0	0	0	0	0	1	0	3	2	1	1	1	0	9	10	2	3	3	2	2	2	5	2	2	2	2	1	1	1	1	12	16	3	31	1	2
0	0	0	0	0	0	0	0	0	0	0	0	0	0	0	0	0	1	1	1	0	1	1	0	1	1	0	6	6	2	3	2	1	2	2	1	1	1	1	1	1	1	1	2	10	8	4	22	1	1
0	0	0	0	0	0	0	0	0	0	0	0	0	0	0	0	0	5	1	1	1	1	1	1	0	0	0	6	6	3	3	2	1	1	2	2	1	1	1	1	1	1	1	1	10	9	3	22	1	2
0	0	0	0	0	0	0	0	0	0	0	0	0	0	0	0	0	1	1	1	1	1	1	0	1	1	0	7	9	2	3	2	1	1	2	2	2	2	2	1	1	1	1	1	9	12	3	24	2	2
0	0	0	0	0	0	0	0	0	1	0	0	0	0	0	0	1	2	1	1	2	2	1	0	2	1	0	10	11	2	2	1	2	1	2	1	2	2	3	2	2	2	2	1	8	14	5	27	2	3
0	0	0	0	0	0	0	0	0	0	0	0	0	0	0	0	0	1	1	1	3	1	0	0	2	0	0	8	9	3	2	1	1	3	3	1	1	2	1	1	1	1	1	1	10	10	3	23	2	3
0	0	0	0	0	0	0	0	0	0	0	0	0	0	0	0	0	1	0	0	0	0	1	0	2	0	0	3	3	1	1	1	1	1	1	1	1	1	2	1	2	1	1	1	5	9	3	17	1	1
0	0	0	0	0	0	0	0	0	0	0	0	0	0	0	0	0	1	0	0	1	0	0	0	3	0	0	4	5	1	1	1	1	1	1	1	1	1	1	1	1	1	2	1	5	7	4	16	2	4
0	0	0	0	0	0	0	0	0	0	0	0	0	0	0	0	0	1	0	0	1	0	1	0	1	1	0	4	4	2	1	1	1	1	3	1	1	1	1	1	1	3	1	1	6	9	5	20	1	2
1	1	2	1	0	1	0	0	4	1	1	1	1	0	0	0	4	1	3	2	2	3	3	1	1	3	1	19	21	1	5	2	1	4	5	1	1	5	1	1	3	1	1	2	13	17	4	34	3	5
0	0	0	0	0	0	0	0	0	1	0	0	0	0	0	0	1	1	1	1	1	2	0	0	2	1	0	8	9	3	2	4	1	2	1	1	1	1	1	1	2	1	1	1	12	8	3	23	3	1
1	0	1	1	0	0	0	0	2	1	0	0	0	0	0	0	1	2	1	1	2	1	2	0	0	0	0	7	9	2	4	2	1	1	1	2	1	2	1	1	1	1	1	1	10	9	3	22	3	1
1	1	2	1	0	0	0	0	3	1	1	1	1	0	0	0	4	1	2	2	1	1	0	3	1	0	1	11	13	3	2	1	1	3	2	1	2	1	3	1	1	1	1	1	10	11	3	24	4	5
1	0	1	0	0	0	0	0	1	1	0	0	0	0	0	0	1	1	1	1	0	0	0	0	0	0	0	2	2	2	3	2	1	3	1	2	1	1	1	1	1	1	1	1	11	8	3	22	3	4
0	0	0	0	0	0	0	0	0	0	0	0	0	0	0	0	0	1	0	0	0	0	0	0	0	0	0	0	0	2	4	2	2	3	3	1	1	1	1	1	1	1	1	1	13	9	3	25	1	1
0	0	0	0	0	0	0	0	0	0	0	0	0	0	0	0	0	1	1	1	0	1	3	0	1	0	0	7	7	2	3	1	1	1	3	1	1	1	1	1	1	1	1	1	8	9	3	20	1	2
1	0	1	0	0	0	0	0	1	1	1	0	0	0	0	0	2	1	1	1	1	3	1	2	1	1	1	12	14	2	2	1	1	2	1	1	1	1	1	1	1	1	1	1	8	7	3	18	3	2
0	0	0	0	0	0	0	0	0	0	0	0	0	0	0	0	0	1	0	1	0	0	1	0	0	0	0	2	2	2	4	1	1	1	1	2	1	2	2	3	1	4	3	2	9	12	9	30	1	1
0	1	1	0	0	0	0	0	1	0	1	0	0	0	0	0	1	1	0	0	1	1	0	0	1	0	0	3	4	2	2	2	1	2	1	2	1	2	2	2	1	2	2	1	9	11	5	25	1	1
1	1	2	1	1	1	1	0	6	1	1	1	1	1	1	0	6	2	3	1	2	1	1	3	1	0	1	13	16	2	4	3	3	2	2	4	3	4	3	2	1	2	2	2	14	19	6	39	4	3
0	0	0	0	0	0	0	0	0	0	0	0	0	0	0	0	0	1	0	0	1	0	0	0	1	0	0	2	2	1	1	1	1	1	1	1	1	1	1	1	1	1	1	1	5	7	3	15	1	1
0	0	0	0	0	0	0	0	0	0	0	0	0	0	0	0	0	2	1	1	1	1	0	1	1	1	0	7	7	2	2	1	1	2	1	1	1	1	1	1	1	1	1	1	8	7	3	18	1	1
0	0	0	0	0	0	0	0	0	1	0	0	0	0	0	0	1	1	1	1	1	1	0	0	0	0	0	4	4	1	3	1	1	1	2	1	1	2	3	1	1	3	2	1	7	11	6	24	1	1
1	1	2	0	0	0	0	1	3	1	1	0	0	0	0	1	3	2	3	2	2	2	1	3	0	0	1	14	16	1	4	2	1	1	1	4	4	5	3	2	1	1	1	1	9	20	3	32	4	5
0	0	0	0	0	0	0	0	0	0	0	0	0	0	0	0	0	1	2	2	1	3	1	1	3	1	1	15	17	3	2	2	1	3	5	2	2	2	3	3	1	3	2	2	11	18	7	36	3	3
1	1	2	1	0	0	0	0	3	1	1	1	1	0	0	0	4	2	1	1	3	2	0	1	1	1	1	11	13	2	4	2	3	1	1	2	2	2	3	4	1	3	3	4	12	15	10	37	2	2
1	0	1	0	0	0	0	0	1	1	0	0	0	0	0	0	1	1	1	0	1	0	1	0	0	1	0	4	5	3	3	1	1	1	4	1	2	2	1	1	1	1	1	1	9	12	3	24	1	4
0	0	0	0	0	0	0	0	0	0	0	0	0	0	0	0	0	1	1	1	0	1	1	0	0	1	0	5	5	1	3	1	1	2	2	1	1	1	1	1	1	2	1	1	8	8	4	20	1	2
0	0	0	0	0	0	0	0	0	0	0	0	0	0	0	0	0	1	1	2	0	0	0	1	0	2	0	6	6	2	3	2	1	4	1	1	3	1	1	1	1	2	2	1	12	9	5	26	1	1
1	0	1	0	0	0	0	0	1	1	1	1	1	1	0	1	6	1	3	2	2	2	1	2	3	1	2	18	21	3	3	4	4	5	3	5	3	4	3	3	1	4	4	5	19	22	13	54	5	5
0	0	0	0	0	0	0	0	0	0	0	0	0	0	0	0	0	1	1	1	1	1	1	1	0	0	0	6	6	1	2	1	1	1	1	1	1	1	1	1	1	1	1	1	6	7	3	16	2	2
0	0	0	0	0	0	0	0	0	0	0	0	0	0	0	0	0	1	1	0	0	1	1	0	0	0	0	3	4	1	2	1	1	1	2	1	1	1	2	1	1	1	1	1	6	9	3	18	2	3
0	0	0	0	0	0	0	0	0	0	0	0	0	0	0	0	0	1	1	1	0	1	1	0	1	0	0	5	6	1	2	1	1	2	2	1	2	1	1	1	1	1	1	1	7	9	3	19	1	2
0	0	0	0	0	0	0	0	0	0	0	0	0	0	0	0	0	1	1	0	1	0	0	0	1	0	0	3	4	2	1	1	1	2	1	1	2	1	1	1	1	1	1	1	7	8	3	18	2	1
0	0	0	0	0	0	0	0	0	0	0	0	0	0	0	0	0	2	1	1	1	1	1	1	1	1	0	8	8	2	2	2	2	2	1	1	2	1	2	1	1	1	1	1	10	9	3	22	1	1
0	1	1	0	0	0	0	0	1	0	0	0	0	0	0	0	0	2	3	3	3	3	0	1	2	0	0	15	18	1	5	1	1	1	1	1	2	4	1	1	1	1	1	1	9	11	3	23	3	3
1	1	2	1	1	1	0	1	6	1	1	1	1	1	0	1	6	1	2	2	2	2	2	1	2	1	1	15	17	3	3	2	2	2	2	2	2	1	1	1	2	1	1	1	12	11	3	26	3	3
0	0	0	0	0	0	0	0	0	0	0	0	0	0	0	0	0	1	1	1	1	1	0	0	1	0	0	5	5	1	2	1	1	2	1	1	1	1	1	1	1	1	1	1	7	7	3	17	2	1
1	1	2	0	0	1	0	0	3	1	1	1	1	1	0	0	5	0	1	1	1	1	3	2	1	1	1	12	14	3	4	2	3	3	5	3	2	3	2	2	3	2	3	2	15	20	7	42	3	3
0	0	0	0	0	0	0	0	0	0	0	0	0	0	0	0	0	1	0	0	0	0	1	1	1	0	0	3	4	1	1	2	1	1	1	1	1	1	2	1	1	1	1	1	6	8	3	17	3	2
1	1	2	1	1	0	1	0	5	1	1	1	1	0	0	0	4	1	1	1	0	1	3	0	0	0	0	6	8	2	2	4	1	2	2	1	1	1	1	1	2	1	2	3	11	9	6	26	2	4
1	0	1	0	0	0	0	0	1	1	1	1	1	1	0	0	5	1	2	3	3	3	2	2	1	1	1	18	20	3	4	3	2	4	2	3	1	2	2	3	3	3	2	2	16	16	7	39	3	5
0	0	0	0	0	0	0	0	0	0	0	0	0	0	0	0	0	1	0	0	0	0	0	0	0	0	0	0	0	1	1	1	1	1	1	1	1	1	1	1	1	1	1	1	5	7	3	15	1	1
0	0	0	0	0	0	0	0	0	0	0	0	0	0	0	0	0	1	1	0	0	1	1	0	0	0	0	3	3	1	3	1	1	1	2	1	1	1	1	1	1	1	1	1	7	8	3	18	1	1
0	0	0	0	0	0	0	0	0	0	0	0	0	0	0	0	0	1	0	0	0	0	1	1	0	0	0	2	2	2	3	1	1	2	1	1	1	1	1	1	1	1	1	1	9	7	3	19	1	4
0	0	0	0	0	0	0	0	0	0	0	0	0	0	0	0	0	1	2	1	1	2	1	1	3	0	0	11	14	2	4	2	1	2	1	2	2	2	2	1	1	1	1	1	11	11	3	25	1	2
0	0	0	0	0	0	0	0	0	1	0	0	0	0	0	0	1	1	0	1	3	1	1	1	1	0	0	8	10	1	3	2	2	3	1	1	1	1	2	1	1	1	1	3	11	8	5	24	1	1
1	1	2	0	1	1	0	1	5	1	1	1	1	1	0	1	6	3	2	3	1	3	1	1	1	3	1	16	19	2	4	2	2	5	2	2	5	4	4	4	2	4	4	5	15	23	13	51	4	4
1	0	1	0	0	0	0	0	1	0	0	0	0	0	0	0	0	1	1	3	3	3	1	3	3	2	1	20	23	2	4	2	4	2	4	5	4	1	3	2	1	1	2	1	14	20	4	38	3	3
0	0	0	0	0	0	0	0	0	0	0	0	0	0	0	0	0	1	0	0	0	0	0	0	0	0	0	0	0	1	1	1	1	2	1	1	1	1	2	1	1	1	1	1	6	8	3	17	2	2
0	0	0	0	0	0	0	0	0	0	0	0	0	0	0	0	0	2	1	0	1	0	1	1	1	1	0	6	6	2	2	1	1	1	2	1	1	2	2	1	1	1	1	1	7	10	3	20	3	3
0	0	0	0	0	0	0	0	0	0	0	0	0	0	0	0	0	1	1	1	1	1	1	1	0	3	0	9	11	5	2	1	1	1	1	1	1	3	1	1	1	1	1	1	10	9	3	22	4	1
0	0	0	0	0	0	0	0	0	0	0	0	0	0	0	0	0	1	1	1	1	1	2	1	0	0	0	7	8	3	2	2	2	2	3	2	1	2	3	3	1	2	1	1	11	15	4	30	3	3
0	0	0	0	0	0	0	0	0	0	0	0	0	0	0	0	0	0	2	1	1	1	0	0	0	0	0	5	7	4	4	1	2	3	3	1	1	1	1	1	1	1	1	1	14	9	3	26	3	5
1	1	2	1	1	1	0	1	6	1	1	1	1	1	0	1	6	1	3	2	3	3	3	3	2	0	1	20	22	3	4	3	4	5	4	2	2	3	2	2	1	2	2	3	19	16	7	42	5	3
0	0	0	0	0	0	0	0	0	0	0	0	0	0	0	0	0	1	1	1	0	1	0	0	0	1	0	4	4	1	1	1	1	1	2	1	1	1	1	1	1	1	1	1	5	8	3	16	1	1
1	1	2	1	1	1	1	0	6	1	1	1	1	1	0	1	6	3	2	1	2	1	0	2	2	3	3	16	19	3	3	2	2	4	2	3	4	3	1	1	2	1	1	1	14	16	3	33	3	4
0	0	0	0	0	0	0	0	0	0	0	0	0	0	0	0	0	2	1	0	0	1	3	0	3	0	0	8	8	1	2	1	1	2	1	1	1	1	1	1	1	2	1	2	7	7	5	19	1	2
0	0	0	0	0	0	0	0	0	1	1	1	1	1	0	1	6	5	2	1	3	1	2	2	2	1	1	15	17	3	5	2	2	4	4	3	4	5	4	3	1	1	1	1	16	24	3	43	3	3
0	0	0	0	0	0	0	0	0	0	0	0	0	0	0	0	0	1	1	1	0	1	1	0	2	1	0	7	8	2	3	1	1	1	2	1	1	1	1	1	1	1	1	1	8	8	3	19	2	3
0	0	0	0	0	0	0	0	0	1	0	0	0	0	0	0	1	2	2	2	2	3	2	1	1	1	0	14	17	2	3	1	2	3	2	1	2	3	3	3	1	1	1	1	11	15	3	29	1	3
1	0	1	0	0	0	0	0	1	1	0	0	0	0	0	0	1	2	1	1	0	1	1	0	0	0	0	4	4	1	2	1	1	2	1	1	1	1	1	1	1	1	1	1	7	7	3	17	2	2
0	0	0	0	0	0	0	0	0	1	1	1	1	0	0	0	4	1	1	1	0	0	1	0	1	1	0	5	5	2	3	1	1	2	1	1	1	1	1	1	1	1	1	1	9	7	3	19	2	2
0	0	0	0	0	0	0	0	0	0	0	0	0	0	0	0	0	1	0	0	1	0	0	0	0	1	0	2	2	2	2	1	1	1	2	1	1	2	1	1	1	1	1	1	7	9	3	19	2	1
1	0	1	0	0	0	0	0	1	1	0	0	0	0	0	0	1	1	1	1	1	1	0	1	1	0	0	6	7	2	3	1	1	4	4	1	1	2	2	1	1	1	1	1	11	12	3	26	3	2
0	0	0	0	0	0	0	0	0	0	0	0	0	0	0	0	0	3	0	0	2	1	0	0	0	0	0	3	3	2	1	1	1	1	1	1	1	1	1	1	1	1	1	1	6	7	3	16	1	1
0	0	0	0	0	0	0	0	0	0	0	0	0	0	0	0	0	1	1	0	1	1	1	0	0	0	0	4	4	1	1	2	1	2	1	1	1	1	1	1	2	3	3	2	7	8	8	23	1	1
1	1	2	1	0	0	0	0	3	1	1	1	0	0	0	0	3	1	2	3	3	3	2	1	1	1	1	17	19	3	3	3	4	1	4	3	5	4	4	4	3	4	2	2	14	27	8	49	3	4
0	0	0	0	0	0	0	0	0	0	0	0	0	0	0	0	0	3	0	0	0	0	0	0	0	0	0	0	0	1	1	1	1	1	1	1	1	1	1	1	1	1	1	1	5	7	3	15	5	3
0	0	0	0	0	0	0	0	0	0	0	0	0	0	0	0	0	1	1	1	1	1	0	1	0	0	0	5	5	1	2	1	1	1	1	1	1	1	1	1	1	1	1	1	6	7	3	16	1	1
0	0	0	0	0	0	0	0	0	0	0	0	0	0	0	0	0	1	1	0	0	1	0	0	0	0	0	2	3	1	1	1	1	1	2	2	1	2	1	1	1	1	1	1	5	10	3	18	2	2
1	0	1	0	0	0	0	0	1	1	0	0	0	0	0	0	1	1	1	2	1	2	1	3	1	1	3	15	18	2	4	1	3	2	2	2	3	1	2	1	1	1	2	1	12	12	4	28	4	3
0	0	0	0	0	0	0	0	0	0	0	0	0	0	0	0	0	1	1	1	1	2	1	1	1	0	0	8	9	2	2	1	2	1	1	1	1	2	2	2	1	2	1	2	8	10	5	23	2	2
0	0	0	0	0	0	0	0	0	0	0	0	0	0	0	0	0	2	1	1	1	0	0	0	1	0	0	4	5	1	3	3	1	1	1	1	1	1	2	2	1	4	3	5	9	9	12	30	3	3
0	0	0	0	0	0	0	0	0	0	0	0	0	0	0	0	0	1	0	1	0	1	1	1	1	1	0	6	7	2	3	1	1	2	2	1	1	2	1	1	1	1	1	1	9	9	3	21	2	2
1	1	2	1	0	0	0	1	4	1	1	1	1	0	0	1	5	1	3	3	2	2	2	3	2	2	3	22	25	4	5	2	2	5	2	3	4	3	3	2	1	2	1	2	18	18	5	41	3	2
1	0	1	0	NA	0	0	0	1	1	1	1	1	0	0	0	4	1	3	1	1	1	0	0	0	0	0	6	7	1	3	1	1	1	1	1	1	1	3	1	1	1	1	1	7	9	3	19	2	5
0	0	0	0	0	0	0	0	0	0	0	0	0	0	0	0	0	1	1	0	0	1	1	1	1	1	0	6	7	2	2	1	1	1	1	2	1	1	1	1	1	1	1	1	7	8	3	18	2	1
1	0	1	0	0	0	0	0	1	1	0	0	0	0	0	0	1	2	1	1	1	3	2	1	2	2	0	13	15	2	4	2	2	3	3	2	2	1	2	3	1	1	1	3	13	14	5	32	4	3
0	0	0	0	0	0	0	0	0	0	0	0	0	0	0	0	0	2	1	1	0	1	0	0	1	1	0	5	5	2	3	2	1	2	1	1	1	1	2	1	1	1	1	1	10	8	3	21	2	1
0	0	0	0	0	0	0	0	0	0	0	0	0	0	0	0	0	1	1	1	1	1	1	0	0	0	0	5	5	2	3	2	2	1	1	2	2	2	1	1	2	1	2	1	10	11	4	25	2	1
0	0	0	0	0	0	0	0	0	0	0	0	0	0	0	0	0	1	0	1	1	1	1	1	1	0	0	6	6	3	4	1	1	1	2	1	1	2	2	1	1	1	1	1	10	10	3	23	2	1
0	0	0	0	0	0	0	0	0	1	0	0	0	0	0	0	1	2	1	1	0	1	2	2	2	1	1	11	13	3	3	2	1	2	2	1	1	1	1	1	1	1	1	1	11	8	3	22	5	3
0	0	0	0	0	0	0	0	0	0	0	0	0	0	0	0	0	2	3	3	3	2	3	0	3	2	0	19	23	2	2	1	1	1	1	2	1	2	2	2	1	1	1	1	7	11	3	21	5	5
1	0	1	0	0	0	0	0	1	1	1	1	1	0	0	0	4	1	3	3	2	2	3	3	3	1	1	21	24	2	2	1	1	2	1	1	1	1	1	1	1	1	1	1	8	7	3	18	1	2
1	0	1	0	0	0	0	0	1	1	0	0	0	0	0	0	1	5	1	1	1	2	0	1	0	0	1	7	9	2	1	1	1	1	1	1	1	1	1	1	1	1	1	1	6	7	3	16	2	1
0	0	0	0	0	0	0	0	0	0	0	0	0	0	0	0	0	1	1	0	0	1	0	0	1	0	0	3	3	1	2	1	1	1	1	1	1	1	1	1	1	1	1	1	6	7	3	16	1	1
0	0	0	0	0	0	0	0	0	1	1	1	1	0	0	0	4	1	3	3	3	3	1	1	3	2	0	19	23	3	5	3	3	2	2	2	4	4	2	2	2	3	2	3	16	18	8	42	3	4
0	0	0	0	0	0	0	0	0	0	0	0	0	0	0	0	0	2	1	0	0	1	1	1	1	1	0	6	6	2	2	2	3	1	1	1	1	2	1	2	1	1	1	1	10	9	3	22	1	1
1	0	1	0	0	0	0	0	1	1	0	0	0	0	0	0	1	0	0	1	0	2	0	1	2	0	0	6	6	2	2	1	3	5	3	3	1	3	3	2	1	3	1	2	13	16	6	35	1	2
1	0	1	0	0	0	0	0	1	1	1	1	1	1	0	0	5	1	1	2	1	1	2	3	1	1	3	15	17	3	3	3	3	4	3	2	3	4	3	3	3	3	2	1	16	21	6	43	2	2
1	0	1	0	0	0	0	0	1	1	0	0	0	0	0	0	1	1	1	1	2	1	2	0	1	1	1	10	12	2	5	2	2	2	3	2	3	2	3	2	1	2	2	2	13	16	6	35	4	4
0	0	0	0	0	0	0	0	0	0	0	0	0	0	0	0	0	1	0	1	0	0	0	0	1	3	0	5	5	1	2	1	1	1	1	1	1	1	1	1	1	1	1	1	6	7	3	16	1	1
0	0	0	0	0	0	0	0	0	0	0	0	0	0	0	0	0	1	3	1	2	1	2	2	2	0	0	13	14	1	2	2	1	1	4	1	1	4	2	1	1	3	1	1	7	14	5	26	5	2
0	0	0	0	0	0	0	0	0	1	0	0	0	0	0	0	1	1	1	2	1	1	1	1	1	0	0	8	10	3	4	2	1	1	2	1	1	1	1	1	1	2	2	1	11	8	5	24	3	2
0	0	0	0	0	0	0	0	0	0	0	0	0	0	0	0	0	1	1	0	1	1	0	1	1	1	0	6	6	2	2	1	2	1	2	2	1	1	1	1	1	1	1	1	8	9	3	20	2	1
1	1	2	0	0	1	0	1	4	1	1	1	1	1	0	1	6	1	1	1	0	2	1	2	0	0	2	9	10	2	4	2	2	2	2	2	3	2	1	3	1	1	1	2	12	14	4	30	2	3
1	0	1	0	0	0	0	0	1	1	0	0	0	0	0	0	1	1	1	1	0	1	1	0	1	0	0	5	5	1	2	1	1	1	2	1	1	1	1	1	1	1	1	1	6	8	3	17	2	1
1	0	1	0	0	0	0	0	1	1	0	0	0	0	0	0	1	1	0	0	0	1	1	0	1	0	0	3	3	2	3	1	1	1	1	1	1	1	1	1	1	1	1	2	8	7	4	19	1	2
0	0	0	0	0	0	0	0	0	0	0	0	0	0	0	0	0	1	0	1	1	1	1	0	1	0	0	5	5	2	1	2	1	1	1	1	1	1	2	1	1	2	1	1	7	8	4	19	1	2
1	1	2	1	1	1	0	0	5	1	1	1	1	1	1	0	6	1	3	3	3	3	3	3	3	1	2	24	26	3	3	2	2	2	3	1	1	2	1	3	2	3	3	4	12	13	10	35	2	4
0	0	0	0	0	0	0	0	0	1	0	0	0	0	0	0	1	1	1	0	1	3	1	1	1	1	1	10	12	2	5	2	2	2	2	3	2	2	3	2	2	2	2	2	13	16	6	35	2	2
0	0	0	0	0	0	0	0	0	0	0	0	0	0	0	0	0	1	0	1	0	0	0	0	0	0	0	1	1	1	1	1	1	1	1	2	1	1	1	1	1	1	1	1	5	8	3	16	1	1
0	0	0	0	0	0	0	0	0	0	0	0	0	0	0	0	0	5	2	3	3	1	1	1	3	1	2	17	19	1	3	3	2	2	2	2	2	3	3	3	2	4	4	5	11	17	13	41	1	3
1	1	2	1	1	0	0	0	4	1	1	1	1	0	0	1	5	1	3	3	1	2	2	3	1	1	2	18	21	3	4	3	2	3	3	1	2	4	3	1	2	4	4	1	15	16	9	40	5	4
0	0	0	0	0	0	0	0	0	0	0	0	0	0	0	0	0	1	1	1	1	1	2	1	1	1	0	9	11	2	2	1	1	1	3	1	2	2	1	1	1	1	1	1	7	11	3	21	1	1
0	0	0	0	0	0	0	0	0	0	0	0	0	0	0	0	0	1	0	1	0	1	0	0	0	0	0	2	2	1	2	1	1	1	1	1	1	1	1	1	1	1	1	1	6	7	3	16	1	1
0	0	0	0	0	0	0	0	0	0	0	0	0	0	0	0	0	3	1	3	3	2	1	0	2	1	0	13	15	3	3	2	1	1	1	3	2	1	1	1	2	3	1	2	10	11	6	27	3	5
0	0	0	0	0	0	0	0	0	0	0	0	0	0	0	0	0	1	2	3	3	3	1	3	3	3	1	22	26	3	4	3	4	3	1	3	4	5	4	2	4	5	5	2	17	23	12	52	5	5
1	0	1	0	0	0	0	0	1	1	0	0	0	0	0	0	1	2	1	1	0	1	0	0	0	0	0	3	4	2	1	1	1	1	1	1	1	1	1	1	1	1	1	1	6	7	3	16	2	1
0	0	0	0	0	0	0	0	0	0	0	0	0	0	0	0	0	2	1	0	0	1	0	0	0	0	0	2	3	1	3	1	1	1	1	1	1	1	1	1	1	1	1	1	7	7	3	17	2	1
0	0	0	0	0	0	0	0	0	0	0	0	0	0	0	0	0	1	1	0	2	2	0	0	3	0	0	8	9	1	1	1	1	1	4	1	1	1	1	1	1	1	1	1	5	10	3	18	1	3
0	0	0	0	0	0	0	0	0	0	0	0	0	0	0	0	0	2	0	0	0	0	0	0	0	0	0	0	0	2	2	1	1	2	2	1	2	1	2	1	1	2	2	2	8	10	6	24	1	1
0	0	0	0	0	0	0	0	0	0	0	0	0	0	0	0	0	2	0	0	0	0	0	0	0	0	0	0	0	1	2	1	1	1	2	1	1	2	1	1	1	1	1	1	6	9	3	18	2	1
0	0	0	0	0	0	0	0	0	0	0	0	0	0	0	0	0	2	1	0	0	0	0	0	0	0	0	1	1	3	2	1	1	1	2	1	1	2	1	1	1	1	1	1	8	9	3	20	2	1
0	0	0	0	0	0	0	0	0	0	0	0	0	0	0	0	0	2	0	0	1	0	0	1	3	0	0	5	5	1	1	1	1	1	1	1	1	1	1	1	1	1	1	3	5	7	5	17	1	1
0	0	0	0	0	0	0	0	0	0	0	0	0	0	0	0	0	3	1	0	0	1	0	0	1	1	0	4	4	2	2	1	2	2	1	1	1	1	2	1	1	1	1	2	9	8	4	21	2	2
0	0	0	0	0	0	0	0	0	0	0	0	0	0	0	0	0	2	1	2	0	1	0	2	2	1	0	9	10	4	5	2	1	3	1	3	2	1	3	1	1	1	3	1	15	12	5	32	4	4
0	0	0	0	0	0	0	0	0	0	0	0	0	0	0	0	0	1	0	0	0	1	1	0	1	0	0	3	4	2	3	1	1	1	1	1	2	1	1	2	2	2	1	1	8	10	4	22	2	1
0	0	0	0	0	0	0	0	0	0	0	0	0	0	0	0	0	1	0	0	0	0	0	0	0	0	0	0	0	2	2	1	1	1	2	1	1	1	1	1	1	1	1	1	7	8	3	18	2	1
0	0	0	0	0	0	0	0	0	0	0	0	0	0	0	0	0	3	1	1	0	1	0	0	0	0	0	3	3	2	2	1	2	1	2	1	1	1	1	1	1	2	1	2	8	8	5	21	1	1
0	0	0	0	0	0	0	0	0	0	0	0	0	0	0	0	0	2	0	0	0	0	1	0	0	0	0	1	1	1	2	1	1	1	1	1	1	1	2	1	1	1	1	1	6	8	3	17	2	2
0	0	0	0	0	0	0	0	0	0	0	0	0	0	0	0	0	2	0	0	1	0	0	0	1	0	0	2	2	1	1	1	1	1	2	1	2	1	1	1	1	1	1	1	5	9	3	17	2	1
0	0	0	0	0	0	0	0	0	0	0	0	0	0	0	0	0	2	0	1	0	0	1	0	0	0	0	2	2	1	2	2	1	1	1	2	1	2	2	1	1	1	1	1	7	10	3	20	2	2
0	0	0	0	0	0	0	0	0	0	0	0	0	0	0	0	0	2	0	0	0	1	0	0	0	0	0	1	1	2	2	2	2	2	2	2	2	2	2	2	2	2	2	1	10	14	5	29	2	1
0	0	0	0	0	0	0	0	0	0	0	0	0	0	0	0	0	2	1	1	1	1	0	0	1	1	0	6	6	2	2	2	2	2	2	2	1	2	2	2	2	1	1	2	10	13	4	27	1	1
0	0	0	0	0	0	0	0	0	0	0	0	0	0	0	0	0	2	1	1	1	1	1	0	1	1	0	7	7	2	2	2	2	1	2	2	1	2	2	1	2	1	2	2	9	12	5	26	1	1
1	0	1	0	0	0	0	0	1	1	0	0	0	0	0	0	1	5	2	1	2	1	1	1	2	1	1	12	14	5	4	1	2	4	1	2	1	2	1	1	2	1	1	3	16	10	5	31	2	1
0	0	0	0	0	0	0	0	0	0	0	0	0	0	0	0	0	2	1	1	1	2	0	1	2	0	0	8	10	1	2	1	2	3	2	2	2	3	1	2	1	1	1	1	9	13	3	25	1	2
0	0	0	0	0	0	0	0	0	0	0	0	0	0	0	0	0	2	1	1	2	1	3	1	1	0	0	10	11	1	1	3	2	1	3	2	1	1	1	1	1	3	2	2	8	10	7	25	1	5
0	0	0	0	0	0	0	0	0	0	0	0	0	0	0	0	0	1	0	0	0	1	1	0	1	0	0	3	4	1	1	1	1	1	1	1	1	1	1	1	1	1	1	1	5	7	3	15	2	2
1	0	1	0	0	0	0	0	1	1	0	0	0	0	0	0	1	1	1	1	1	1	1	1	1	0	0	7	8	2	2	1	1	2	2	3	2	3	2	3	3	5	2	2	8	18	9	35	2	2
0	0	0	0	0	0	0	0	0	0	0	0	0	0	0	0	0	1	1	0	0	0	0	1	1	0	0	3	4	1	2	1	1	1	3	3	1	1	1	2	1	1	1	1	6	12	3	21	1	1
0	0	0	0	0	0	0	0	0	0	0	0	0	0	0	0	0	1	0	0	1	1	1	0	0	0	0	3	3	1	3	2	1	1	1	1	1	1	1	1	1	1	1	2	8	7	4	19	1	1
0	0	0	0	0	0	0	0	0	0	0	0	0	0	0	0	0	1	1	0	0	1	1	0	1	0	0	4	5	2	3	1	1	2	3	1	1	1	1	1	1	1	1	1	9	9	3	21	1	1
0	0	0	0	0	0	0	0	0	0	0	0	0	0	0	0	0	1	0	0	0	1	0	0	0	0	0	1	1	1	1	1	1	1	1	1	1	1	1	1	1	2	2	1	5	7	5	17	1	1
0	0	0	0	0	0	0	0	0	1	0	0	0	0	0	0	1	3	1	1	1	0	1	0	0	1	1	6	7	2	2	2	2	2	3	1	1	2	2	1	1	1	1	1	10	11	3	24	2	2
1	1	2	0	0	0	0	0	2	1	1	0	0	0	0	0	2	1	1	1	1	1	1	1	1	0	1	8	10	2	2	2	2	1	1	1	2	2	2	1	1	4	4	2	9	10	10	29	2	3
0	0	0	0	0	0	0	0	0	0	0	0	0	0	0	0	0	2	0	0	0	0	0	1	0	1	0	2	2	2	1	1	2	2	1	1	2	2	1	2	2	2	2	1	8	11	5	24	1	2
0	0	0	0	0	0	0	0	0	0	0	0	0	0	0	0	0	1	0	0	0	0	0	0	0	0	0	0	0	1	2	2	1	1	1	1	1	1	2	1	1	1	1	1	7	8	3	18	2	1
0	0	0	0	0	0	0	0	0	0	0	0	0	0	0	0	0	2	1	1	1	1	0	0	0	0	0	4	4	1	2	1	1	1	2	1	1	2	1	1	1	1	1	1	6	9	3	18	2	1
0	0	0	0	0	0	0	0	0	0	0	0	0	0	0	0	0	2	0	0	0	1	0	0	0	0	0	1	1	1	1	1	1	1	1	1	1	1	1	1	1	1	1	1	5	7	3	15	1	1
0	0	0	0	0	0	0	0	0	0	0	0	0	0	0	0	0	1	0	1	1	0	0	0	1	0	0	3	4	1	1	1	1	1	1	1	1	1	2	1	1	1	1	2	5	8	4	17	1	2
0	0	0	0	0	0	0	0	0	0	0	0	0	0	0	0	0	3	1	0	0	0	0	0	0	0	0	1	1	2	3	1	2	1	1	1	1	1	1	1	1	1	1	1	9	7	3	19	2	1
0	0	0	0	0	0	0	0	0	0	0	0	0	0	0	0	0	1	0	0	0	1	0	0	1	0	0	2	2	1	1	1	1	1	1	1	1	1	1	1	1	1	1	1	5	7	3	15	1	1
1	1	2	1	1	1	1	1	7	1	1	1	1	1	1	1	7	4	3	3	3	3	3	3	3	2	2	25	28	4	5	1	1	4	1	1	1	5	1	1	3	1	1	1	15	13	3	31	1	5
0	0	0	0	0	0	0	0	0	0	0	0	0	0	0	0	0	2	1	0	1	1	1	0	0	1	0	5	6	1	1	1	1	1	2	1	2	1	1	1	1	1	1	1	5	9	3	17	1	2
0	0	0	0	0	0	0	0	0	0	0	0	0	0	0	0	0	1	1	1	2	1	0	3	3	0	0	11	13	1	1	1	1	1	5	1	1	1	1	1	1	1	1	1	5	11	3	19	3	3
0	0	0	0	0	0	0	0	0	0	0	0	0	0	0	0	0	1	0	1	0	1	0	0	1	0	0	3	3	1	2	1	1	1	1	1	1	1	1	1	1	1	1	2	6	7	4	17	1	2
0	0	0	0	0	0	0	0	0	1	1	1	1	0	0	0	4	1	3	3	3	3	1	3	1	1	1	19	21	1	5	2	1	3	1	1	2	1	1	1	1	1	1	1	12	8	3	23	5	4
0	0	0	0	0	0	0	0	0	1	0	0	0	0	0	0	1	1	1	2	0	1	0	0	1	1	1	7	8	2	2	1	1	1	1	1	1	1	1	1	1	4	1	1	7	7	6	20	3	3
1	0	1	0	0	0	0	0	1	1	0	0	0	0	0	0	1	2	2	1	1	2	2	2	1	1	1	13	15	3	4	2	2	3	3	3	2	3	1	2	1	3	2	1	14	15	6	35	2	4
1	0	1	0	0	0	0	0	1	1	0	0	0	0	0	0	1	2	3	1	2	3	1	2	3	1	1	17	19	3	4	3	5	4	4	3	3	4	3	3	1	1	1	2	19	21	4	44	5	4
0	0	0	0	0	0	0	0	0	0	0	0	0	0	0	0	0	1	1	1	1	1	1	0	1	0	0	6	7	2	3	2	1	1	1	1	1	1	3	2	1	2	2	1	9	10	5	24	1	2
0	0	0	0	0	0	0	0	0	1	0	0	0	0	0	0	1	1	1	1	1	1	0	1	0	0	0	5	6	2	2	1	1	1	1	1	1	2	2	1	1	1	1	1	7	9	3	19	1	2
1	0	1	0	0	0	0	0	1	1	0	0	0	0	0	0	1	4	3	1	0	1	1	2	0	0	0	8	9	1	1	2	2	1	1	1	1	1	1	1	1	1	2	1	7	7	4	18	3	2
0	0	0	0	0	0	0	0	0	0	0	0	0	0	0	0	0	1	1	1	2	1	0	1	2	1	0	9	10	2	5	1	2	1	2	2	3	2	2	1	1	1	1	1	11	13	3	27	4	3
1	0	1	0	0	0	0	0	1	1	0	0	0	0	0	0	1	1	2	1	1	3	1	1	0	0	1	10	11	5	5	1	5	2	2	1	1	5	3	1	1	1	1	1	18	14	3	35	5	2
0	0	0	0	0	0	0	0	0	0	0	0	0	0	0	0	0	3	3	3	3	3	3	3	3	1	1	23	26	5	5	4	4	3	5	3	2	2	5	2	1	1	2	2	21	20	5	46	5	5
1	0	1	0	0	0	0	0	1	1	0	0	0	0	0	0	1	1	2	3	1	1	1	1	1	1	0	11	11	2	3	2	2	2	2	2	2	2	2	2	1	1	1	1	11	13	3	27	2	2
0	0	0	0	0	0	0	0	0	0	0	0	0	0	0	0	0	1	1	1	0	1	1	1	0	0	0	5	6	2	3	2	1	1	1	1	1	1	2	1	1	1	1	1	9	8	3	20	1	2
0	0	0	0	0	0	0	0	0	0	0	0	0	0	0	0	0	3	3	3	1	3	3	3	3	1	1	21	22	3	3	2	3	2	3	3	2	3	2	2	3	2	1	2	13	18	5	36	5	5
0	0	0	0	0	0	0	0	0	0	0	0	0	0	0	0	0	1	1	1	1	1	1	1	2	1	0	9	11	3	4	2	2	2	1	1	1	1	2	1	1	1	1	1	13	8	3	24	2	2
0	0	0	0	0	0	0	0	0	0	0	0	0	0	0	0	0	1	1	1	0	1	0	0	1	0	0	4	4	1	3	2	1	1	3	2	1	1	1	1	1	1	1	1	8	10	3	21	2	1
0	0	0	0	0	0	0	0	0	0	0	0	0	0	0	0	0	1	1	1	1	2	1	0	0	0	0	6	7	1	3	1	1	1	2	2	1	1	2	1	1	1	1	1	7	10	3	20	2	2
0	0	0	0	0	0	0	0	0	0	0	0	0	0	0	0	0	1	1	1	3	1	0	0	0	1	0	7	8	2	4	1	1	1	1	1	1	1	1	2	1	3	1	1	9	8	5	22	1	1
1	0	1	0	0	0	0	0	1	1	0	0	0	0	0	0	1	2	1	1	1	1	1	1	0	1	0	7	8	3	2	2	1	1	1	1	1	1	3	1	1	2	1	1	9	9	4	22	2	3
0	0	0	0	0	0	0	0	0	0	0	0	0	0	0	0	0	2	0	1	1	1	0	3	2	1	0	9	10	4	5	2	3	4	4	2	3	4	3	3	1	1	1	1	18	20	3	41	2	4
1	1	2	1	1	1	1	1	7	1	1	1	1	1	1	1	7	2	2	2	3	3	3	3	3	3	3	25	27	5	5	4	4	5	4	2	5	5	5	4	1	5	1	5	23	26	11	60	2	5
1	1	2	1	1	1	0	1	6	1	1	1	1	1	0	1	6	3	1	1	0	2	2	1	3	1	1	12	15	5	5	5	3	4	5	2	1	1	1	2	1	1	1	1	22	13	3	38	2	5
0	0	0	0	0	0	0	0	0	1	0	0	0	0	0	0	1	1	1	0	0	1	0	1	1	2	0	6	8	2	2	2	1	2	1	2	1	1	2	1	1	1	1	1	9	9	3	21	2	2
0	0	0	0	0	0	0	0	0	0	0	0	0	0	0	0	0	1	1	3	0	3	0	0	0	0	0	7	7	1	2	1	1	1	2	1	2	1	1	1	1	1	1	1	6	9	3	18	1	1
0	0	0	0	0	0	0	0	0	0	0	0	0	0	0	0	0	1	0	1	1	1	0	0	0	1	0	4	4	2	2	1	1	1	2	3	2	1	1	1	1	1	1	1	7	11	3	21	1	1
0	0	0	0	0	0	0	0	0	0	0	0	0	0	0	0	0	2	1	0	1	1	1	0	1	0	0	5	5	2	2	1	1	1	1	1	1	1	1	1	1	1	1	1	7	7	3	17	2	1
1	0	1	0	0	0	0	0	1	1	0	0	0	0	0	0	1	2	2	2	1	3	1	1	0	2	0	12	14	3	5	2	2	5	3	2	2	5	3	1	1	3	2	2	17	17	7	41	2	2
0	0	0	0	0	0	0	0	0	0	0	0	0	0	0	0	0	1	1	1	0	1	1	0	0	0	0	4	5	3	2	3	1	1	1	2	2	2	1	1	1	1	1	1	10	10	3	23	1	2
0	0	0	0	0	0	0	0	0	0	0	0	0	0	0	0	0	1	1	1	0	1	0	0	1	1	0	5	6	1	2	1	1	1	2	1	1	1	1	1	1	1	1	1	6	8	3	17	3	2
0	0	0	0	0	0	0	0	0	0	0	0	0	0	0	0	0	1	0	1	0	1	0	0	0	0	0	2	2	1	2	1	1	1	1	1	1	1	1	1	1	1	1	1	6	7	3	16	1	1
0	0	0	0	0	0	0	0	0	0	0	0	0	0	0	0	0	3	1	0	0	0	1	1	1	1	0	5	5	1	2	1	1	1	1	1	1	2	2	1	1	1	1	1	6	9	3	18	1	1
0	0	0	0	0	0	0	0	0	0	0	0	0	0	0	0	0	2	1	1	2	2	1	1	0	0	0	8	10	2	3	1	2	2	5	3	2	1	1	1	1	2	1	1	10	14	4	28	2	4
0	0	0	0	0	0	0	0	0	1	0	0	0	0	0	0	1	1	1	1	1	1	0	0	0	0	0	4	5	1	4	1	2	2	1	1	2	2	2	1	1	1	1	2	10	10	4	24	3	2
0	0	0	0	0	0	0	0	0	1	1	0	0	0	0	0	2	1	1	1	1	1	2	0	1	1	1	9	9	2	3	2	1	1	1	1	1	1	1	1	1	1	1	1	9	7	3	19	1	2
1	0	1	0	0	0	0	0	1	1	0	0	0	0	0	0	1	1	0	0	3	0	0	0	0	0	0	3	4	1	1	1	1	1	2	1	2	1	1	1	1	1	1	2	5	9	4	18	2	1
1	1	2	1	1	1	0	1	6	1	1	1	1	1	0	1	6	4	3	3	3	3	3	3	3	1	2	24	26	5	5	3	5	4	4	5	4	5	4	4	4	5	3	5	22	30	13	65	5	4
0	0	0	0	0	0	0	0	0	0	0	0	0	0	0	0	0	1	3	3	1	2	2	1	1	1	0	14	15	2	3	2	2	2	5	3	2	1	2	3	1	2	2	2	11	17	6	34	3	3
0	0	0	0	0	0	0	0	0	1	0	0	0	0	0	0	1	1	0	2	0	2	3	0	0	0	0	7	7	1	2	1	1	1	1	1	1	1	1	1	1	1	1	1	6	7	3	16	1	2
0	0	0	0	0	0	0	0	0	0	0	0	0	0	0	0	0	1	1	2	1	1	1	2	0	3	0	11	14	3	4	2	2	2	4	1	1	2	1	1	1	3	1	3	13	11	7	31	1	2
0	1	1	0	0	0	0	0	1	0	0	0	0	0	0	0	0	1	1	1	3	3	3	2	1	0	0	14	15	1	2	1	1	1	1	1	1	1	2	1	1	2	1	1	6	8	4	18	4	2
0	1	1	0	0	0	0	0	1	0	1	0	0	0	0	0	1	1	1	1	2	3	2	1	2	1	0	13	15	2	2	1	1	1	1	1	2	2	2	1	1	3	1	2	7	10	6	23	4	3
0	0	0	0	0	0	0	0	0	0	0	0	0	0	0	0	0	1	1	1	0	1	0	0	0	1	0	4	5	1	2	1	1	1	3	1	2	1	2	1	1	1	1	1	6	11	3	20	1	2
1	0	1	0	0	0	0	0	1	1	0	0	0	0	0	0	1	2	1	1	1	1	1	1	1	1	0	8	9	2	2	3	2	2	2	2	2	2	2	2	2	2	2	2	11	14	6	31	3	2
1	0	1	0	0	0	0	0	1	1	0	0	0	0	0	0	1	1	1	1	0	1	1	0	0	0	1	5	6	1	2	1	2	1	1	2	2	1	1	1	1	1	1	1	7	9	3	19	2	2
0	0	0	0	0	0	0	0	0	1	1	0	0	0	0	0	2	1	1	1	1	1	1	0	1	0	1	7	7	2	2	2	1	1	1	1	1	1	1	1	1	1	1	1	8	7	3	18	2	3
0	0	0	0	0	0	0	0	0	0	0	0	0	0	0	0	0	1	1	2	1	1	1	2	1	0	0	9	11	2	4	1	1	1	2	2	1	2	2	1	1	1	1	1	9	11	3	23	3	4
0	0	0	0	0	0	0	0	0	0	0	0	0	0	0	0	0	1	0	0	0	0	0	0	0	0	0	0	0	1	2	1	1	1	1	1	1	1	1	1	1	1	1	1	6	7	3	16	1	1
0	0	0	0	0	0	0	0	0	0	0	0	0	0	0	0	0	1	1	1	1	1	1	1	1	0	0	7	8	1	2	1	1	1	2	1	1	1	2	1	1	1	1	1	6	9	3	18	1	2
0	0	0	0	0	0	0	0	0	0	0	0	0	0	0	0	0	1	0	2	3	0	3	0	1	1	0	10	10	5	5	2	1	1	3	1	1	1	1	1	1	1	1	1	14	9	3	26	1	1
0	0	0	0	0	0	0	0	0	0	0	0	0	0	0	0	0	1	0	1	0	2	0	0	2	0	0	5	5	1	2	1	1	1	1	1	1	1	1	1	1	1	1	1	6	7	3	16	2	1
0	0	0	0	0	0	0	0	0	0	0	0	0	0	0	0	0	1	1	1	0	1	0	0	1	0	0	4	4	1	2	1	1	2	1	1	1	1	1	1	1	1	1	1	7	7	3	17	1	2
0	0	0	0	0	0	0	0	0	0	0	0	0	0	0	0	0	1	1	1	0	1	3	1	1	0	0	8	8	2	3	3	2	5	2	1	1	1	2	1	1	1	1	2	15	9	4	28	2	2
0	0	0	0	0	0	0	0	0	1	1	0	0	0	0	0	2	1	1	1	1	1	1	0	1	0	0	6	7	1	4	1	1	1	1	1	1	1	1	1	1	1	1	1	8	7	3	18	1	3
0	0	0	0	0	0	0	0	0	0	0	0	0	0	0	0	0	2	1	1	0	1	0	1	3	0	0	7	7	2	1	1	1	1	1	1	1	1	1	1	1	3	2	3	6	7	8	21	2	1
0	0	0	0	0	0	0	0	0	1	0	0	0	0	0	0	1	2	1	1	0	1	0	0	1	0	0	4	6	1	2	1	1	1	2	1	1	1	2	1	1	1	1	1	6	9	3	18	2	1
1	1	2	1	1	0	0	1	5	1	1	1	0	0	0	1	4	2	3	1	2	1	1	3	3	1	3	18	21	4	5	4	5	4	4	5	4	4	2	1	1	1	1	1	22	21	3	46	5	5
0	0	0	0	0	0	0	0	0	0	0	0	0	0	0	0	0	2	0	0	0	1	0	0	0	0	0	1	1	1	1	2	1	1	1	1	2	1	2	1	1	1	1	3	6	9	5	20	1	1
0	0	0	0	0	0	0	0	0	0	0	0	0	0	0	0	0	1	0	0	0	0	0	0	1	0	0	1	1	1	2	1	1	1	2	1	1	1	1	1	1	1	1	1	6	8	3	17	2	1
1	1	2	1	1	1	0	0	5	1	1	1	1	1	1	1	7	2	3	2	1	2	1	2	1	2	3	17	20	2	5	2	3	1	3	4	2	2	3	2	4	2	1	3	13	20	6	39	4	5
1	1	2	0	0	0	0	0	2	1	1	1	1	0	0	0	4	2	3	2	3	3	2	3	3	3	2	24	27	5	5	3	2	4	5	2	1	5	4	5	2	2	2	2	19	24	6	49	5	4
1	0	1	0	0	0	0	0	1	1	1	0	0	0	0	0	2	1	2	3	3	3	2	3	3	0	1	20	22	2	4	3	2	5	1	1	1	2	3	1	1	1	1	1	16	10	3	29	3	4
1	1	2	0	1	0	0	0	3	1	1	1	1	1	1	1	7	5	3	1	2	1	3	2	1	2	1	16	19	3	3	2	3	2	2	2	2	2	1	2	2	2	2	1	13	13	5	31	3	4
0	0	0	0	0	0	0	0	0	0	0	0	0	0	0	0	0	2	1	1	0	1	0	1	1	0	0	5	6	2	2	1	2	1	3	1	1	1	2	1	1	1	1	1	8	10	3	21	2	2
0	0	0	0	0	0	0	0	0	0	0	0	0	0	0	0	0	1	1	1	1	1	1	0	0	1	0	6	6	1	1	1	1	1	1	1	1	1	1	1	1	1	2	2	5	7	5	17	2	2
0	0	0	0	0	0	0	0	0	1	0	0	0	0	0	0	1	2	1	3	0	1	0	0	0	1	1	7	8	2	5	1	1	1	1	1	2	1	1	1	1	1	1	1	10	8	3	21	2	1
1	0	1	0	0	0	0	0	1	1	0	0	0	0	0	0	1	2	1	0	0	1	2	1	0	0	0	5	5	2	1	1	1	2	1	1	2	1	1	1	1	1	1	1	7	8	3	18	2	1
1	0	1	0	0	0	0	0	1	1	1	1	0	0	0	0	3	1	2	2	1	1	0	1	0	0	0	7	8	1	2	1	1	2	1	3	1	1	1	1	1	1	1	1	7	9	3	19	1	1
0	0	0	0	0	0	0	0	0	0	0	0	0	0	0	0	0	1	1	0	0	0	0	0	1	0	0	2	2	2	3	1	1	1	1	1	1	2	2	1	1	1	1	1	8	9	3	20	2	1
1	0	1	0	0	0	0	0	1	1	0	0	0	0	0	0	1	1	1	1	2	1	2	1	1	1	1	11	13	2	3	2	2	4	3	2	3	1	5	4	1	3	2	1	13	19	6	38	3	3
1	1	2	1	0	1	0	1	5	1	1	1	1	1	1	1	7	1	2	1	3	1	2	1	1	1	1	13	16	5	4	5	3	3	5	3	5	3	3	2	4	3	5	3	20	25	11	56	3	3
0	0	0	0	0	0	0	0	0	0	0	0	0	0	0	0	0	1	0	0	0	1	0	0	0	0	0	1	1	1	1	1	1	1	1	1	1	1	1	1	1	1	1	1	5	7	3	15	1	1
0	0	0	0	0	0	0	0	0	0	0	0	0	0	0	0	0	1	0	0	1	1	1	0	0	1	0	4	4	3	4	1	1	1	1	1	1	1	1	1	1	1	1	1	10	7	3	20	1	1
0	0	0	0	0	0	0	0	0	0	0	0	0	0	0	0	0	1	0	0	0	1	1	0	0	0	0	2	2	1	1	1	1	1	1	2	1	1	1	1	1	1	1	1	5	8	3	16	1	1
0	0	0	0	0	0	0	0	0	0	0	0	0	0	0	0	0	1	0	1	0	2	0	0	0	0	0	3	3	1	2	1	1	1	1	1	1	1	2	1	1	1	1	1	6	8	3	17	2	1
1	0	1	0	0	0	0	0	1	1	0	0	0	0	0	0	1	2	3	3	3	3	3	2	3	2	1	23	26	3	4	2	2	2	2	1	2	2	1	1	1	1	1	1	13	10	3	26	3	3
0	0	0	0	0	0	0	0	0	0	0	0	0	0	0	0	0	1	1	1	1	1	1	1	0	0	0	6	7	1	2	1	1	1	2	2	1	1	1	1	1	1	1	2	6	9	4	19	2	1
0	0	0	0	0	0	0	0	0	0	0	0	0	0	0	0	0	1	0	0	0	1	1	0	1	0	0	3	3	2	1	1	1	2	2	1	2	1	2	1	1	1	2	3	7	10	6	23	2	1
0	1	1	0	0	0	0	0	1	0	1	0	0	0	0	0	1	1	0	1	0	2	0	1	1	0	0	5	5	1	3	2	1	1	1	1	1	1	1	1	1	1	1	1	8	7	3	18	2	1
1	1	2	1	1	0	1	0	5	1	1	1	1	0	0	0	4	1	1	1	2	2	1	1	1	0	0	9	12	4	3	4	3	2	2	1	1	3	3	2	1	3	1	4	16	13	8	37	3	3
1	0	1	0	0	0	0	0	1	1	0	0	0	0	0	0	1	1	1	0	1	1	0	0	2	0	0	5	6	2	2	2	2	3	1	1	1	1	2	2	1	4	3	3	11	9	10	30	2	2
1	0	1	0	0	0	0	0	1	1	0	0	0	0	0	0	1	1	1	1	1	1	0	0	0	0	0	4	6	1	2	1	1	3	2	1	2	2	3	1	2	1	1	1	8	13	3	24	3	3
1	0	1	0	0	0	0	0	1	1	0	0	0	0	0	0	1	1	2	1	1	2	0	1	3	2	1	13	16	3	2	2	2	2	2	2	3	2	2	2	3	1	1	2	11	16	4	31	3	4
0	0	0	0	0	0	0	0	0	0	0	0	0	0	0	0	0	1	0	0	0	0	0	0	0	0	0	0	0	1	1	1	1	1	1	1	1	1	1	1	1	1	1	1	5	7	3	15	1	1
1	0	1	0	0	0	0	0	1	1	0	0	0	0	0	0	1	2	3	3	3	3	3	3	3	3	3	27	31	1	1	1	1	3	4	4	3	1	2	5	5	5	5	2	7	24	12	43	2	2
0	0	0	0	0	0	0	0	0	0	0	0	0	0	0	0	0	1	0	0	0	1	0	0	0	0	0	1	1	1	1	1	1	1	1	1	1	1	1	1	1	1	1	1	5	7	3	15	1	1
0	0	0	0	0	0	0	0	0	0	0	0	0	0	0	0	0	4	1	1	3	1	1	1	3	1	0	12	14	4	2	4	1	3	1	1	1	1	5	1	1	1	1	1	14	11	3	28	1	1
1	1	2	1	0	0	0	0	3	1	0	0	0	0	0	0	1	3	2	2	1	1	1	1	1	1	1	11	12	2	2	1	1	1	1	1	1	1	1	1	1	1	1	1	7	7	3	17	2	3
1	0	1	0	0	0	0	0	1	1	0	0	0	0	0	0	1	1	2	1	2	2	2	1	1	0	0	11	13	2	3	1	1	1	1	2	2	1	2	1	3	1	1	2	8	12	4	24	2	5
1	0	1	0	0	0	0	0	1	1	0	0	0	0	0	0	1	2	2	3	1	0	1	2	0	1	1	11	13	2	4	1	1	2	4	1	1	1	1	1	1	2	1	1	10	10	4	24	5	5
0	0	0	0	0	0	0	0	0	1	1	1	0	0	0	0	3	1	2	2	3	3	3	2	1	1	0	17	18	3	5	5	4	3	5	5	5	5	4	5	4	1	1	1	20	33	3	56	4	4
0	0	0	0	0	0	0	0	0	0	0	0	0	0	0	0	0	1	1	1	2	1	2	0	1	1	0	9	11	2	4	2	1	2	3	3	1	2	2	1	1	2	1	3	11	13	6	30	2	2
0	0	0	0	0	0	0	0	0	1	0	0	0	0	0	0	1	1	1	0	3	1	2	0	0	1	0	8	9	1	3	1	1	1	2	1	1	1	1	1	1	1	1	1	7	8	3	18	1	1
0	0	0	0	0	0	0	0	0	1	1	1	0	0	0	0	3	1	0	1	1	1	0	0	0	1	0	4	5	1	3	1	2	1	3	1	2	1	1	1	1	1	1	3	8	10	5	23	2	2
0	0	0	0	0	0	0	0	0	1	0	0	0	0	0	0	1	1	1	1	1	2	1	1	2	3	1	13	15	2	3	1	1	2	3	1	2	1	3	1	1	1	2	1	9	12	4	25	1	2
0	0	0	0	0	0	0	0	0	1	0	0	0	0	0	0	1	1	1	2	1	1	1	1	1	0	0	8	9	1	2	1	1	2	1	1	1	2	1	1	1	2	1	2	7	8	5	20	2	2
0	0	0	0	0	0	0	0	0	0	0	0	0	0	0	0	0	1	0	1	0	1	0	0	0	0	0	2	2	1	2	1	1	1	2	1	1	2	1	1	1	1	1	1	6	9	3	18	2	2
0	0	0	0	0	0	0	0	0	0	0	0	0	0	0	0	0	1	0	1	0	0	0	0	0	0	0	1	1	1	3	1	1	1	3	1	1	1	1	2	1	1	1	1	7	10	3	20	1	1
1	0	1	0	0	0	0	0	1	1	1	1	1	1	0	0	5	1	2	1	3	2	1	1	1	1	1	13	15	2	3	1	2	2	4	3	4	1	2	2	2	1	1	3	10	18	5	33	3	4
0	0	0	0	0	0	0	0	0	0	0	0	0	0	0	0	0	1	1	1	1	1	1	0	0	1	0	6	6	2	3	2	2	1	2	1	1	2	2	1	1	1	2	2	10	10	5	25	3	2
0	0	0	0	0	0	0	0	0	0	0	0	0	0	0	0	0	1	0	0	0	0	1	0	0	0	0	1	3	1	1	1	1	1	1	1	1	1	1	1	1	1	1	1	5	7	3	15	2	2
0	0	0	0	0	0	0	0	0	1	0	0	0	0	0	0	1	1	1	2	2	3	1	3	1	1	1	15	17	1	1	1	1	1	1	1	1	1	1	1	1	1	1	1	5	7	3	15	2	2
1	1	2	0	0	0	0	0	2	1	1	1	1	0	0	0	4	3	1	2	3	3	1	1	1	2	2	16	18	2	3	1	1	1	3	2	3	4	3	2	2	1	1	1	8	19	3	30	3	2
0	0	0	0	0	0	0	0	0	0	0	0	0	0	0	0	0	1	1	1	2	1	0	1	2	0	0	8	9	2	2	1	1	1	2	1	1	1	1	1	1	1	1	1	7	8	3	18	1	1
0	0	0	0	0	0	0	0	0	1	0	0	0	0	0	0	1	1	1	0	0	1	2	1	1	0	0	6	7	2	2	1	1	1	3	1	1	2	2	2	1	1	1	1	7	12	3	22	4	2
1	1	2	0	0	0	0	0	2	1	1	1	1	1	0	1	6	1	3	3	3	3	3	1	2	1	1	20	22	2	4	2	2	2	2	1	1	1	2	1	1	2	1	1	12	9	4	25	3	5
1	0	1	0	0	0	0	0	1	1	0	0	0	0	0	0	1	2	3	3	3	3	3	3	1	3	3	25	28	3	5	1	1	3	5	3	1	3	2	5	1	1	1	2	13	20	4	37	3	5
0	0	0	0	0	0	0	0	0	0	0	0	0	0	0	0	0	1	0	1	0	0	0	0	0	0	0	1	1	2	2	1	1	1	1	1	1	1	1	1	1	1	1	1	7	7	3	17	1	1
0	0	0	0	0	0	0	0	0	0	0	0	0	0	0	0	0	2	1	1	1	1	1	1	0	0	0	6	7	2	2	1	1	2	2	1	1	1	1	1	1	1	1	1	8	8	3	19	1	3
1	0	1	0	0	0	0	0	1	1	0	0	0	0	0	0	1	2	1	2	1	1	1	0	0	1	0	7	9	3	5	2	1	1	1	1	3	2	2	1	1	2	2	2	12	11	6	29	1	5
0	0	0	0	0	0	0	0	0	0	0	0	0	0	0	0	0	1	0	1	2	1	2	0	3	0	0	9	9	1	3	1	1	1	2	1	1	1	2	1	1	1	1	1	7	9	3	19	3	1
0	0	0	0	0	0	0	0	0	1	0	0	0	0	0	0	1	1	1	1	2	1	0	1	1	1	0	8	9	1	3	1	1	2	3	1	1	1	1	1	1	1	1	1	8	9	3	20	2	2
1	0	1	0	0	0	0	0	1	0	0	0	0	0	0	0	0	1	1	1	1	1	1	1	0	0	0	6	8	2	3	1	1	2	2	2	1	1	1	1	1	1	1	1	9	9	3	21	3	2
0	0	0	0	0	0	0	0	0	0	0	0	0	0	0	0	0	1	1	1	0	1	0	0	1	0	0	4	4	3	2	2	1	1	2	1	2	1	1	2	1	1	1	1	9	10	3	22	2	1
0	0	0	0	0	0	0	0	0	0	0	0	0	0	0	0	0	1	1	0	1	0	0	0	1	0	0	3	3	2	2	1	1	1	3	1	1	2	1	1	1	1	1	1	7	10	3	20	1	1
1	0	1	0	0	0	0	0	1	1	0	0	0	0	0	0	1	1	2	3	2	1	2	2	2	1	1	16	17	5	3	1	1	2	2	3	2	4	2	1	1	2	1	2	12	15	5	32	2	4
1	0	1	0	0	0	0	0	1	1	0	0	0	0	0	0	1	1	1	1	0	1	0	1	0	0	1	5	7	1	2	1	1	1	2	1	2	1	1	1	2	2	1	1	6	10	4	20	4	3
1	0	1	0	0	0	0	0	1	1	0	0	0	0	0	0	1	1	3	2	2	3	3	2	1	2	0	18	20	2	3	1	1	3	1	1	1	1	1	1	1	1	1	1	10	7	3	20	3	4
0	0	0	0	0	0	0	0	0	0	0	0	0	0	0	0	0	1	1	1	0	1	1	0	1	0	0	5	6	2	2	1	1	2	2	1	2	1	2	1	1	1	1	1	8	10	3	21	1	2
1	1	2	1	0	0	0	0	3	1	1	1	0	0	0	0	3	2	3	1	1	1	1	1	1	0	1	10	12	1	2	1	1	1	1	1	1	1	2	1	1	1	1	1	6	8	3	17	5	5
0	0	0	0	0	0	0	0	0	0	0	0	0	0	0	0	0	1	1	1	1	1	0	2	3	1	1	11	11	1	1	1	1	2	3	3	1	1	3	1	1	1	1	1	6	13	3	22	2	3
1	0	1	0	0	0	0	0	1	1	0	0	0	0	0	0	1	1	0	1	1	0	0	0	0	0	0	2	2	1	1	1	1	2	1	1	1	2	1	1	1	1	1	1	6	8	3	17	2	2
1	1	2	1	1	1	0	0	5	1	1	1	1	1	0	0	5	1	1	2	3	2	0	2	3	0	2	15	17	2	1	3	1	2	1	2	2	1	3	2	3	2	1	4	9	14	7	30	3	4
1	0	1	0	0	0	0	0	1	1	0	0	0	0	0	0	1	1	0	0	1	1	0	0	1	1	1	5	7	2	4	3	2	4	5	3	4	3	4	1	1	5	4	1	15	21	10	46	3	3
0	0	0	0	0	0	0	0	0	0	0	0	0	0	0	0	0	1	1	1	1	0	1	0	0	1	0	5	7	2	4	1	1	2	1	1	1	1	1	1	3	1	1	1	10	9	3	22	3	4
0	0	0	0	0	0	0	0	0	0	0	0	0	0	0	0	0	1	0	1	1	1	0	0	1	0	0	4	4	1	1	2	1	2	1	1	1	2	2	1	1	1	1	2	7	9	4	20	1	1
1	1	2	1	1	0	0	0	4	1	1	1	1	0	0	0	4	1	1	1	0	1	0	0	0	0	0	3	6	2	3	2	2	1	2	1	1	1	2	1	1	1	1	1	10	9	3	22	3	3
1	1	2	1	1	1	0	1	6	1	1	1	1	0	0	1	5	1	2	2	3	2	1	1	2	1	1	15	17	3	4	2	5	2	5	4	2	5	3	2	1	2	2	2	16	22	6	44	4	4
0	0	0	0	0	0	0	0	0	1	0	0	0	0	0	0	1	1	1	1	1	1	1	1	1	1	0	8	8	2	2	2	2	2	2	2	1	2	2	1	1	1	1	1	10	11	3	24	2	2
1	0	1	0	0	0	0	0	1	1	0	0	0	0	0	0	1	1	1	1	0	2	2	1	1	1	1	10	12	3	4	2	2	4	1	2	2	1	2	2	2	2	1	2	15	12	5	32	4	4
1	1	2	0	0	0	0	0	2	1	1	0	0	0	0	0	2	2	2	3	1	2	1	1	1	1	0	12	14	1	4	1	3	1	2	1	1	1	2	1	1	2	1	1	10	9	4	23	3	3
1	0	1	0	0	0	0	0	1	1	0	0	0	0	0	0	1	1	3	1	1	1	1	1	1	3	1	13	14	5	4	3	2	2	2	2	1	2	2	2	2	3	2	3	16	13	8	37	4	4
0	0	0	0	0	0	0	0	0	1	0	0	0	0	0	0	1	1	1	0	0	1	3	0	0	1	0	6	6	3	3	1	1	1	1	1	1	1	1	1	2	2	1	1	9	8	4	21	1	4
0	0	0	0	0	0	0	0	0	0	0	0	0	0	0	0	0	2	1	1	0	1	0	0	0	0	0	3	3	1	2	1	1	2	1	1	1	1	1	1	1	1	1	1	7	7	3	17	3	1
0	0	0	0	0	0	0	0	0	0	0	0	0	0	0	0	0	1	0	0	0	1	0	0	1	0	0	2	2	1	2	1	1	1	2	1	1	1	1	1	1	1	1	1	6	8	3	17	1	1
1	0	1	0	0	0	0	0	1	1	0	0	0	0	0	0	1	1	2	1	2	3	1	1	1	1	0	12	14	2	2	2	2	3	1	1	1	2	1	2	1	2	2	2	11	9	6	26	2	2
1	0	1	0	0	0	0	0	1	1	0	0	0	0	0	0	1	1	1	1	1	3	3	0	0	1	0	10	10	2	2	2	2	2	1	2	1	1	1	1	2	2	2	2	10	9	6	25	1	1
0	0	0	0	0	0	0	0	0	0	0	0	0	0	0	0	0	1	0	1	1	1	0	0	0	0	0	3	3	1	1	1	1	1	1	1	1	1	2	1	1	1	1	1	5	8	3	16	1	1
0	0	0	0	0	0	0	0	0	0	0	0	0	0	0	0	0	1	1	0	1	1	0	0	0	1	0	4	4	1	2	1	1	1	2	1	1	1	1	1	1	1	1	1	6	8	3	17	2	1
0	0	0	0	0	0	0	0	0	0	0	0	0	0	0	0	0	4	2	1	1	1	0	1	0	0	0	6	8	3	2	4	2	1	1	2	2	1	2	1	1	1	1	2	12	10	4	26	2	3
0	0	0	0	0	0	0	0	0	0	0	0	0	0	0	0	0	1	1	1	0	0	0	0	1	0	0	3	4	2	2	1	1	1	1	1	1	2	1	1	3	1	1	1	7	10	3	20	3	2
0	0	0	0	0	0	0	0	0	0	0	0	0	0	0	0	0	1	1	0	0	1	1	1	1	0	0	5	6	2	2	2	1	1	3	2	2	2	2	1	1	1	1	1	8	13	3	24	2	2
0	0	0	0	0	0	0	0	0	0	0	0	0	0	0	0	0	1	0	0	0	1	0	0	0	0	0	1	1	2	3	1	1	1	2	1	1	1	1	1	1	1	1	1	8	8	3	19	2	2
0	0	0	0	0	0	0	0	0	0	0	0	0	0	0	0	0	1	1	1	1	1	1	0	1	0	0	6	6	2	4	2	1	1	3	1	1	2	1	3	1	2	2	3	10	12	7	29	3	2
0	0	0	0	0	0	0	0	0	0	0	0	0	0	0	0	0	1	0	1	1	0	0	0	1	0	0	3	3	2	4	2	1	1	3	1	1	2	1	2	1	1	1	1	10	11	3	24	1	1
1	0	1	1	1	1	1	1	6	1	1	1	1	1	1	1	7	1	1	2	3	2	0	1	1	1	1	12	13	4	3	2	2	3	3	2	2	1	3	1	1	3	3	2	14	13	8	35	4	2
0	0	0	0	0	0	0	0	0	0	0	0	0	0	0	0	0	1	1	1	0	1	1	0	0	0	0	4	4	2	4	2	1	1	2	1	2	1	3	2	2	1	1	1	10	13	3	26	2	2
1	0	1	0	0	0	0	0	1	1	0	0	0	0	0	0	1	1	1	2	3	2	1	1	2	0	0	12	13	3	4	2	2	2	2	1	2	1	1	2	1	1	1	1	13	10	3	26	2	2
1	0	1	0	0	0	0	0	1	1	0	0	0	0	0	0	1	2	1	2	1	1	2	3	1	3	1	15	17	3	4	3	1	3	3	2	2	4	3	2	3	2	1	1	14	19	4	37	3	5
0	0	0	0	0	0	0	0	0	0	0	0	0	0	0	0	0	2	1	1	0	0	1	0	0	1	0	4	4	4	5	1	3	4	2	2	1	3	3	1	3	1	1	1	17	15	3	35	1	2
1	0	1	0	0	0	0	0	1	1	0	0	0	0	0	0	1	2	1	0	2	3	3	1	2	0	0	12	14	3	5	3	1	2	1	2	3	2	1	1	1	2	1	1	14	11	4	29	1	2
0	0	0	0	0	0	0	0	0	0	0	0	0	0	0	0	0	1	0	1	0	1	0	0	1	0	0	3	3	1	3	1	1	1	3	1	1	1	1	1	1	1	1	1	7	9	3	19	1	1
1	0	1	0	0	0	0	0	1	1	1	1	1	0	0	0	4	1	1	3	0	2	0	2	3	1	1	13	14	1	3	2	2	3	2	2	1	1	1	2	3	5	1	4	11	12	10	33	3	4
0	0	0	0	0	0	0	0	0	0	0	0	0	0	0	0	0	2	1	1	1	1	0	0	0	1	0	5	6	2	3	1	2	2	3	2	1	1	1	1	1	1	1	1	10	10	3	23	2	2
0	0	0	0	0	0	0	0	0	1	1	1	1	0	0	0	4	2	1	1	2	1	3	1	2	2	1	14	17	2	5	2	1	2	3	1	1	1	2	1	1	1	1	1	12	10	3	25	2	2
0	0	0	0	0	0	0	0	0	0	0	0	0	0	0	0	0	2	1	1	0	1	1	0	0	0	0	4	4	2	4	2	1	1	2	1	1	1	1	1	1	1	1	1	10	8	3	21	1	1
0	0	0	0	0	0	0	0	0	0	0	0	0	0	0	0	0	3	1	1	1	1	1	3	1	1	0	10	13	2	4	1	1	1	3	1	1	1	1	1	1	1	1	2	9	9	4	22	3	2
0	0	0	0	0	0	0	0	0	1	0	0	0	0	0	0	1	1	1	1	2	1	1	0	1	0	1	8	9	1	2	1	1	1	1	1	2	1	2	1	1	2	2	2	6	9	6	21	1	4
0	0	0	0	0	0	0	0	0	1	0	0	0	0	0	0	1	1	1	1	0	1	1	1	1	0	1	7	9	2	2	1	1	1	1	2	1	1	1	2	1	2	1	1	7	9	4	20	1	1
0	0	0	0	0	0	0	0	0	0	0	0	0	0	0	0	0	1	0	1	1	1	0	0	1	1	0	5	6	3	5	1	1	1	2	2	1	2	2	1	1	1	1	1	11	11	3	25	1	1
0	0	0	0	0	0	0	0	0	0	0	0	0	0	0	0	0	1	1	1	2	1	0	1	0	0	0	6	7	3	4	1	1	2	1	2	1	2	1	1	1	1	1	2	11	9	4	24	3	1
0	0	0	0	0	0	0	0	0	0	0	0	0	0	0	0	0	1	1	0	0	1	0	0	0	0	0	2	3	1	2	1	1	1	1	1	1	1	1	1	1	1	1	1	6	7	3	16	1	1
0	0	0	0	0	0	0	0	0	0	0	0	0	0	0	0	0	2	0	1	0	1	0	0	1	0	0	3	3	1	2	1	1	1	1	1	1	1	1	1	1	1	1	1	6	7	3	16	2	2
1	1	2	1	1	0	0	0	4	1	1	1	1	0	0	0	4	1	3	2	3	2	2	2	2	1	1	18	21	3	5	3	1	3	4	3	2	5	5	2	4	2	1	1	15	25	4	44	4	3
0	0	0	0	0	0	0	0	0	0	0	0	0	0	0	0	0	1	0	1	0	2	0	0	1	0	0	4	4	2	2	1	1	1	1	1	1	2	1	1	1	1	1	1	7	8	3	18	1	1
0	0	0	0	0	0	0	0	0	0	0	0	0	0	0	0	0	1	1	1	1	1	0	0	0	0	0	4	5	3	4	3	1	1	3	2	1	1	1	2	1	1	1	1	12	11	3	26	3	3
0	0	0	0	0	0	0	0	0	1	0	0	0	0	0	0	1	1	1	0	1	1	1	1	0	0	0	5	7	2	2	1	2	2	1	1	1	2	1	1	1	1	1	1	9	8	3	20	2	2
1	0	1	0	0	0	0	0	1	1	0	0	0	0	0	0	1	1	3	3	2	0	3	3	2	2	0	18	21	2	5	2	2	3	3	1	1	3	2	1	1	1	1	1	14	12	3	29	2	5
0	0	0	0	0	0	0	0	0	0	0	0	0	0	0	0	0	1	1	1	0	0	0	0	0	0	0	2	2	1	3	1	1	1	1	1	1	1	1	1	1	1	1	1	7	7	3	17	1	3
0	0	0	0	0	0	0	0	0	0	0	0	0	0	0	0	0	1	1	1	0	3	1	1	1	0	1	9	11	4	3	2	1	1	2	1	2	2	1	1	1	1	1	2	11	10	4	25	4	3
0	0	0	0	0	0	0	0	0	0	0	0	0	0	0	0	0	2	0	0	0	1	0	0	0	0	0	1	1	1	2	2	1	1	1	1	1	1	1	1	1	1	1	1	7	7	3	17	1	1
1	0	1	0	0	0	0	0	1	1	1	1	1	0	0	0	4	3	2	3	3	2	3	2	3	2	3	23	25	3	5	1	5	4	3	2	2	4	2	1	1	1	1	1	18	15	3	36	3	3
1	0	1	0	0	0	0	0	1	1	1	1	1	0	0	0	4	3	3	3	3	2	3	1	3	3	3	24	26	3	4	3	5	4	3	1	2	4	3	1	1	2	1	1	19	15	4	38	4	4
1	0	1	0	0	0	0	0	1	1	0	0	0	0	0	0	1	4	1	1	1	1	1	1	1	1	1	9	11	2	3	1	1	2	3	1	1	1	1	1	1	1	1	1	9	9	3	21	2	2
0	0	0	0	0	0	0	0	0	0	0	0	0	0	0	0	0	1	0	1	1	1	0	0	1	0	0	4	4	2	3	1	1	2	2	1	1	1	1	1	1	1	1	1	9	8	3	20	2	1
0	0	0	0	0	0	0	0	0	0	0	0	0	0	0	0	0	1	0	0	0	1	0	0	0	0	0	1	1	1	1	1	1	2	1	1	1	1	1	1	1	1	1	1	6	7	3	16	1	1
0	0	0	0	0	0	0	0	0	0	0	0	0	0	0	0	0	1	0	0	0	0	0	0	0	0	0	0	0	2	2	1	1	1	1	1	1	1	1	1	1	1	1	1	7	7	3	17	1	1
0	0	0	0	0	0	0	0	0	0	0	0	0	0	0	0	0	1	0	0	1	1	0	0	1	1	0	4	4	1	2	1	1	1	4	2	1	2	1	1	1	1	1	1	6	12	3	21	2	2
0	0	0	0	0	0	0	0	0	1	0	0	0	0	0	0	1	1	1	1	0	1	1	1	1	0	0	6	6	1	2	1	1	1	3	1	1	1	2	1	1	2	1	1	6	10	4	20	2	1
0	0	0	0	0	0	0	0	0	1	0	0	0	0	0	0	1	1	1	2	2	2	1	1	2	0	0	11	11	1	2	1	1	1	3	1	1	1	1	1	1	2	1	1	6	9	4	19	2	3
0	0	0	0	0	0	0	0	0	0	0	0	0	0	0	0	0	1	1	0	0	0	0	1	0	0	0	2	2	2	2	2	1	1	1	1	1	1	1	2	1	1	1	1	8	8	3	19	5	1
0	0	0	0	0	0	0	0	0	0	0	0	0	0	0	0	0	1	1	1	0	1	1	0	1	1	0	6	7	2	3	2	1	1	3	2	1	1	1	1	1	1	1	2	9	10	4	23	4	3
0	0	0	0	0	0	0	0	0	1	1	0	0	0	0	0	2	1	0	1	0	1	0	0	0	0	0	2	3	2	3	1	1	2	2	1	2	1	2	1	1	1	1	1	9	10	3	22	2	2
0	0	0	0	0	0	0	0	0	0	0	0	0	0	0	0	0	1	1	1	0	1	0	0	0	1	0	4	4	1	1	1	1	1	1	1	1	1	1	1	1	1	1	1	5	7	3	15	1	1
0	0	0	0	0	0	0	0	0	0	0	0	0	0	0	0	0	4	1	1	1	1	1	1	1	0	0	7	8	3	2	3	1	2	4	1	3	2	1	2	2	1	2	1	11	15	4	30	1	2
1	1	2	0	0	0	0	0	2	1	1	0	0	0	0	0	2	1	1	0	2	0	0	1	1	0	0	5	6	3	5	2	2	3	4	4	3	5	5	5	2	4	2	2	15	28	8	51	3	2
0	0	0	0	0	0	0	0	0	0	0	0	0	0	0	0	0	1	1	1	0	1	0	1	0	1	0	5	6	2	2	1	1	1	1	1	1	1	2	1	1	1	1	1	7	8	3	18	1	1
0	0	0	0	0	0	0	0	0	0	0	0	0	0	0	0	0	2	1	1	1	1	1	1	1	1	0	8	9	2	2	1	2	2	2	2	1	2	1	1	1	1	1	1	9	10	3	22	1	1
0	0	0	0	0	0	0	0	0	0	0	0	0	0	0	0	0	1	1	1	1	1	0	1	1	0	0	6	6	1	2	2	1	2	2	1	1	1	1	1	1	1	1	1	8	8	3	19	3	4
0	0	0	0	0	0	0	0	0	1	1	1	0	0	0	0	3	1	1	1	1	1	1	1	1	1	0	8	9	3	4	3	2	3	4	3	4	5	4	4	3	3	2	2	15	27	7	49	3	3
0	0	0	0	0	0	0	0	0	0	0	0	0	0	0	0	0	1	1	1	1	1	1	0	1	0	0	6	7	1	2	1	1	1	1	1	2	2	1	1	1	1	1	1	6	9	3	18	1	2
0	0	0	0	0	0	0	0	0	1	0	0	0	0	0	0	1	1	1	1	1	1	1	1	0	0	1	7	7	2	3	1	1	2	2	2	2	3	2	1	1	2	1	2	9	13	5	27	3	3
1	0	1	0	0	0	0	0	1	1	1	1	1	1	1	0	6	1	1	1	1	1	0	0	0	0	0	4	4	2	2	1	1	2	1	1	1	1	2	1	1	1	1	1	8	8	3	19	2	3
0	0	0	0	0	0	0	0	0	1	1	0	0	0	0	0	2	1	1	0	2	1	0	2	0	0	0	6	6	1	2	1	1	1	3	1	2	4	2	1	1	1	1	1	6	14	3	23	4	4
0	0	0	0	0	0	0	0	0	0	0	0	0	0	0	0	0	2	0	0	0	0	0	0	0	0	0	0	0	1	1	1	1	1	1	2	1	1	1	1	1	1	1	3	5	8	5	18	2	1
0	0	0	0	0	0	0	0	0	0	0	0	0	0	0	0	0	2	0	0	1	1	0	0	1	0	0	3	3	1	1	1	1	2	1	1	1	1	1	1	1	1	1	1	6	7	3	16	1	1
0	0	0	0	0	0	0	0	0	0	0	0	0	0	0	0	0	2	1	1	1	1	1	1	1	1	0	8	10	2	2	2	2	2	2	1	1	1	2	1	1	1	1	2	10	9	4	23	2	2
1	0	1	0	0	0	0	0	1	1	0	0	0	0	0	0	1	1	1	0	0	1	0	0	1	0	0	3	4	1	3	1	1	1	2	1	1	1	1	1	1	2	1	2	7	8	5	20	2	1
0	0	0	0	0	0	0	0	0	0	0	0	0	0	0	0	0	2	1	1	0	1	0	0	3	0	0	6	7	2	1	1	1	1	1	1	1	1	1	1	1	2	2	1	6	7	5	18	1	1
0	0	0	0	0	0	0	0	0	0	0	0	0	0	0	0	0	1	1	0	0	1	0	0	0	0	0	2	2	1	1	1	1	1	2	1	1	1	1	1	1	3	2	2	5	8	7	20	1	1
0	0	0	0	0	0	0	0	0	0	0	0	0	0	0	0	0	2	0	0	1	1	0	0	1	0	0	3	3	1	1	1	1	1	1	1	1	1	1	1	1	1	1	1	5	7	3	15	1	1
1	1	2	0	0	0	0	1	3	1	1	0	0	0	0	1	3	2	3	1	2	3	3	2	2	3	1	20	23	4	3	1	3	3	2	3	3	5	3	3	5	4	3	3	14	24	10	48	5	4
0	0	0	0	0	0	0	0	0	0	0	0	0	0	0	0	0	1	0	0	1	1	1	0	0	0	0	3	3	1	2	1	1	1	1	3	1	1	1	1	1	1	1	1	6	9	3	18	3	3
1	1	2	0	0	0	0	0	2	1	1	0	0	0	0	0	2	2	3	1	3	1	1	0	1	0	1	11	12	3	2	1	1	1	4	1	1	1	1	1	1	1	1	1	8	10	3	21	3	4
0	0	0	0	0	0	0	0	0	1	0	0	0	0	0	0	1	1	1	1	1	1	0	0	1	0	0	5	6	2	2	1	1	1	2	1	1	1	1	1	1	1	1	1	7	8	3	18	2	2
0	0	0	0	0	0	0	0	0	0	0	0	0	0	0	0	0	3	1	1	0	2	1	1	1	0	0	7	8	3	4	1	2	2	1	3	1	1	3	1	2	1	1	1	12	12	3	27	2	3
0	0	0	0	0	0	0	0	0	0	0	0	0	0	0	0	0	1	0	1	1	1	0	0	0	0	0	3	3	2	1	1	1	1	1	2	1	1	1	3	1	2	2	2	6	10	6	22	2	2
0	0	0	0	0	0	0	0	0	0	0	0	0	0	0	0	0	3	1	1	0	3	1	1	0	0	1	8	9	3	4	1	3	2	1	3	2	1	3	1	1	2	2	1	13	12	5	30	3	4
0	0	0	0	0	0	0	0	0	0	0	0	0	0	0	0	0	3	1	1	1	1	1	1	1	1	0	8	9	3	3	1	1	2	1	1	1	1	1	1	1	1	1	1	10	7	3	20	1	2
0	0	0	0	0	0	0	0	0	0	0	0	0	0	0	0	0	1	0	0	1	0	0	0	1	0	0	2	2	1	1	1	1	1	1	1	1	1	2	1	1	1	1	1	5	8	3	16	1	1
1	0	1	0	0	0	0	0	1	0	0	0	0	0	0	0	0	1	1	1	1	2	0	1	1	0	1	8	12	2	4	2	1	3	2	1	2	1	1	2	2	4	2	3	12	11	9	32	1	1
0	0	0	0	0	0	0	0	0	0	0	0	0	0	0	0	0	1	0	0	0	0	1	0	1	0	0	2	3	1	1	1	1	2	1	1	1	1	1	1	1	1	1	1	6	7	3	16	1	1
0	0	0	0	0	0	0	0	0	0	0	0	0	0	0	0	0	1	0	0	0	0	0	0	0	0	0	0	0	1	1	1	1	1	1	1	1	1	1	1	1	1	1	1	5	7	3	15	2	1
0	0	0	0	0	0	0	0	0	0	0	0	0	0	0	0	0	1	1	1	0	1	0	0	1	0	0	4	4	1	1	1	1	1	1	1	1	1	1	1	1	1	1	1	5	7	3	15	1	1
1	0	1	0	0	0	0	0	1	0	0	0	0	0	0	0	0	1	1	2	2	1	0	0	3	1	0	10	11	2	1	1	1	2	1	1	1	1	2	2	1	3	3	2	7	9	8	24	1	1
0	0	0	0	0	0	0	0	0	0	0	0	0	0	0	0	0	1	1	0	0	0	0	0	0	0	0	1	1	1	2	1	1	1	1	1	1	1	1	1	1	2	1	1	6	7	4	17	1	1
0	0	0	0	0	0	0	0	0	0	0	0	0	0	0	0	0	1	0	0	0	0	0	0	0	0	0	0	0	1	1	1	1	1	1	1	1	1	1	1	1	1	1	1	5	7	3	15	1	1
0	0	0	0	0	0	0	0	0	0	0	0	0	0	0	0	0	1	1	1	1	0	1	1	0	0	0	5	6	3	3	1	3	3	1	1	1	1	1	2	2	2	1	3	13	9	6	28	3	2
0	0	0	0	0	0	0	0	0	0	0	0	0	0	0	0	0	3	0	0	0	0	0	0	0	0	0	0	0	1	3	1	1	1	1	1	1	1	1	1	1	1	2	1	7	7	4	18	5	1
1	0	1	0	0	0	0	0	1	1	0	0	0	0	0	0	1	1	1	1	1	1	1	0	1	0	1	7	7	1	2	1	1	1	1	1	1	1	1	1	1	1	1	1	6	7	3	16	2	1
0	0	0	0	0	0	0	0	0	0	0	0	0	0	0	0	0	2	0	1	1	2	1	0	2	0	0	7	8	1	2	1	1	1	2	1	1	1	1	1	1	1	1	1	6	8	3	17	2	1
1	0	1	0	0	0	0	0	1	1	0	0	0	0	0	0	1	5	3	1	1	1	1	3	0	1	1	12	15	5	5	2	3	5	3	1	5	5	5	1	1	3	1	3	20	21	7	48	5	4
1	0	1	0	0	0	0	0	1	1	1	1	1	0	0	0	4	1	3	3	1	2	0	1	3	1	0	14	16	2	4	4	2	2	3	3	1	2	3	2	1	2	1	2	14	15	5	34	4	5
0	0	0	0	0	0	0	0	0	0	0	0	0	0	0	0	0	1	0	1	1	1	1	0	1	1	0	6	6	2	4	1	2	1	3	2	1	1	2	1	1	1	1	1	10	11	3	24	1	1
0	0	0	0	0	0	0	0	0	0	0	0	0	0	0	0	0	1	1	0	0	1	0	0	1	0	0	3	3	2	2	1	1	1	3	1	1	1	1	1	1	1	1	1	7	9	3	19	1	1
0	0	0	0	0	0	0	0	0	0	0	0	0	0	0	0	0	1	0	0	0	1	0	0	1	0	0	2	2	2	1	1	1	2	1	2	1	1	1	1	1	1	1	2	7	8	4	19	2	2
0	0	0	0	0	0	0	0	0	0	0	0	0	0	0	0	0	1	0	1	0	1	1	0	0	0	0	3	3	2	3	1	1	1	1	1	1	1	1	1	1	1	1	1	8	7	3	18	2	1
0	0	0	0	0	0	0	0	0	1	0	0	0	0	0	0	1	1	0	1	3	1	0	0	1	0	0	6	8	1	3	1	1	2	3	1	1	1	1	1	1	2	1	1	8	9	4	21	3	4
0	0	0	0	0	0	0	0	0	0	0	0	0	0	0	0	0	3	0	0	0	1	1	0	1	0	0	3	4	1	1	1	1	1	1	1	2	1	1	1	1	2	1	1	5	8	4	17	2	1
0	0	0	0	0	0	0	0	0	0	0	0	0	0	0	0	0	1	1	0	0	1	1	0	0	1	0	4	4	2	2	1	1	1	2	1	1	1	1	1	1	1	1	1	7	8	3	18	2	3
0	0	0	0	0	0	0	0	0	0	0	0	0	0	0	0	0	2	1	1	1	1	0	0	0	1	0	5	5	2	2	1	1	2	1	1	1	1	1	1	1	1	1	1	8	7	3	18	1	1
0	1	1	0	0	0	0	0	1	1	1	1	1	0	0	0	4	4	1	1	3	2	1	1	1	1	0	11	13	4	4	2	1	3	3	1	1	1	1	1	1	2	1	1	14	9	4	27	2	3
0	0	0	0	0	0	0	0	0	0	0	0	0	0	0	0	0	1	1	0	0	1	0	0	0	0	0	2	3	1	1	1	1	2	1	1	1	1	1	1	1	1	1	1	6	7	3	16	1	1
0	0	0	0	0	0	0	0	0	0	0	0	0	0	0	0	0	1	1	0	0	3	0	0	1	1	0	6	6	2	1	3	1	2	1	1	1	1	1	1	1	2	1	2	9	7	5	21	2	4
1	0	1	0	0	0	0	0	1	1	0	0	0	0	0	0	1	1	0	0	1	0	1	0	2	0	0	4	4	3	1	1	1	1	1	1	1	1	1	1	1	1	1	1	7	7	3	17	3	1
1	1	2	1	0	0	0	0	3	1	1	1	1	1	0	0	5	1	1	1	1	1	1	2	1	1	1	10	12	2	3	1	1	3	1	1	1	1	1	1	1	1	1	2	10	7	4	21	4	3
1	0	1	0	0	0	0	0	1	1	0	0	0	0	0	0	1	1	3	3	3	3	3	1	3	2	1	22	24	5	5	5	1	2	2	2	2	2	2	1	2	2	2	1	18	13	5	36	5	5
0	0	0	0	0	0	0	0	0	1	1	1	1	0	0	0	4	1	1	1	1	1	1	1	1	0	0	7	7	2	2	2	2	3	2	1	1	1	1	1	1	1	1	2	11	8	4	23	2	3
1	0	1	0	0	0	0	0	1	1	0	0	0	0	0	0	1	3	1	1	2	1	0	1	1	0	0	7	9	2	3	1	2	3	1	1	1	1	1	1	1	1	1	1	11	7	3	21	2	2
1	1	2	0	0	0	1	0	3	1	1	1	1	0	0	0	4	1	2	2	1	1	2	3	2	1	2	16	19	3	3	2	2	1	4	2	1	2	4	2	2	1	1	1	11	17	3	31	4	5
0	0	0	0	0	0	0	0	0	1	1	1	1	0	0	0	4	1	1	1	1	1	1	1	1	1	1	9	10	4	5	2	2	5	2	1	1	1	1	1	1	1	1	1	18	8	3	29	2	5
1	0	1	0	0	0	0	0	1	1	0	0	0	0	0	0	1	2	3	2	2	1	1	2	2	1	1	15	16	2	5	2	2	5	1	5	1	5	5	1	1	3	1	1	16	19	5	40	5	3
0	0	0	0	0	0	0	0	0	0	0	0	0	0	0	0	0	2	1	1	1	1	0	0	1	0	0	5	6	2	3	1	1	1	1	1	1	1	2	1	1	1	1	1	8	8	3	19	2	2
0	0	0	0	0	0	0	0	0	0	0	0	0	0	0	0	0	1	1	1	0	0	0	0	1	0	0	3	4	2	3	2	1	2	3	1	2	1	1	1	1	1	1	1	10	10	3	23	2	3
1	0	1	0	0	0	0	0	1	1	0	0	0	0	0	0	1	3	1	1	1	2	1	1	2	1	1	11	14	3	4	2	2	3	2	3	2	2	2	2	2	2	2	3	14	15	7	36	3	3
0	0	0	0	0	0	0	0	0	0	0	0	0	0	0	0	0	2	1	3	1	0	0	0	1	0	0	6	8	2	1	4	2	2	2	5	1	1	2	2	5	5	2	4	11	18	11	40	1	2
1	0	1	0	0	0	0	0	1	1	0	0	0	0	0	0	1	1	1	1	1	2	1	3	1	1	3	14	16	2	3	2	2	3	2	2	3	2	2	1	3	2	2	1	12	15	5	32	5	4
0	0	0	0	0	0	0	0	0	0	0	0	0	0	0	0	0	1	1	1	0	0	0	0	1	0	0	3	3	1	2	1	1	1	1	1	1	1	1	1	1	1	1	1	6	7	3	16	1	1
0	0	0	0	0	0	0	0	0	0	0	0	0	0	0	0	0	1	0	0	0	1	0	0	0	0	0	1	1	1	1	1	1	1	1	1	1	1	1	1	1	1	1	1	5	7	3	15	1	1
0	0	0	0	0	0	0	0	0	0	0	0	0	0	0	0	0	2	1	1	3	1	0	1	1	0	0	8	10	2	3	1	1	2	1	1	1	1	1	1	1	1	1	2	9	7	4	20	2	1
0	0	0	0	0	0	0	0	0	1	0	0	0	0	0	0	1	1	1	1	0	2	0	0	0	0	0	4	4	2	3	1	1	2	1	2	1	1	1	1	1	1	1	1	9	8	3	20	1	2
1	0	1	0	0	0	0	0	1	1	0	0	0	0	0	0	1	1	1	3	1	1	1	0	2	2	0	11	13	2	3	2	2	2	2	2	2	1	2	2	1	1	1	2	11	12	4	27	2	2
1	0	1	0	0	0	0	0	1	1	1	0	0	0	0	0	2	1	1	2	1	3	1	1	1	0	1	11	13	2	4	2	2	2	2	1	2	2	2	1	1	3	1	2	12	11	6	29	2	2
0	0	0	0	0	0	0	0	0	0	0	0	0	0	0	0	0	1	1	0	1	0	1	0	0	0	0	3	4	1	2	1	1	2	1	1	1	2	2	1	1	2	1	1	7	9	4	20	1	2
1	0	1	0	0	0	0	0	1	1	0	0	0	0	0	0	1	1	1	1	0	1	0	0	1	0	1	5	6	1	2	1	1	1	1	1	1	2	1	1	1	1	1	1	6	8	3	17	2	2
1	0	1	0	0	0	0	0	1	1	0	0	0	0	0	0	1	1	1	1	1	0	1	1	1	0	0	6	8	4	4	2	2	3	1	1	1	2	1	1	1	1	1	1	15	8	3	26	5	3
1	1	2	0	0	0	1	1	4	1	0	0	0	0	0	0	1	2	1	1	3	1	1	0	3	1	1	12	14	2	2	2	2	1	2	1	2	2	2	2	2	2	2	2	9	13	6	28	2	2
1	0	1	0	0	0	0	0	1	1	0	0	0	0	0	0	1	2	2	1	3	2	1	1	0	0	0	10	12	3	4	3	1	3	1	1	1	1	1	1	2	1	1	1	14	8	3	25	1	5
1	0	1	0	0	0	0	0	1	1	0	0	0	0	0	0	1	1	1	2	0	1	1	0	1	1	1	8	9	1	2	2	1	1	2	2	1	1	2	1	2	1	1	2	7	11	4	22	2	3
1	0	1	0	0	0	0	0	1	1	1	1	1	0	0	0	4	3	2	1	1	2	1	1	1	1	1	11	13	3	3	2	2	2	3	2	1	1	1	1	1	1	1	1	12	10	3	25	5	4
0	0	0	0	0	0	0	0	0	0	0	0	0	0	0	0	0	2	0	1	1	0	1	0	0	1	0	4	4	2	2	1	1	2	1	1	2	1	1	1	1	1	1	1	8	8	3	19	1	2
0	0	0	0	0	0	0	0	0	1	0	0	0	0	0	0	1	1	1	1	0	1	2	2	1	0	0	8	9	3	3	2	1	3	4	1	1	1	2	1	1	2	1	1	12	11	4	27	4	5
0	0	0	0	0	0	0	0	0	0	0	0	0	0	0	0	0	1	0	0	0	0	0	0	0	0	0	0	0	1	3	1	1	1	2	1	1	1	1	1	1	1	1	1	7	8	3	18	2	1
1	0	1	0	0	0	0	0	1	1	0	0	0	0	0	0	1	1	1	0	0	1	1	1	0	0	0	4	4	1	4	1	1	1	4	2	2	1	1	1	1	1	1	1	8	12	3	23	2	2
0	0	0	0	0	0	0	0	0	1	1	0	0	0	0	1	3	2	1	2	3	2	2	2	1	0	1	14	16	4	4	3	3	2	1	1	2	1	1	2	1	1	1	1	16	9	3	28	5	4
1	0	1	0	0	0	0	0	1	1	0	0	0	0	0	0	1	3	3	2	1	1	1	1	2	0	0	11	14	2	3	1	2	4	4	2	2	1	1	1	1	1	1	1	12	12	3	27	2	4
0	0	0	0	0	0	0	0	0	0	0	0	0	0	0	0	0	1	1	0	0	0	1	0	0	0	0	2	2	1	1	1	1	1	1	1	1	1	1	1	1	1	1	1	5	7	3	15	3	4
1	0	1	0	0	0	0	0	1	1	0	0	0	0	0	0	1	2	1	1	2	2	2	2	2	1	0	13	15	2	4	3	2	4	3	1	1	3	4	4	3	3	2	2	15	19	7	41	2	3
0	0	0	0	0	0	0	0	0	1	0	0	0	0	0	0	1	1	1	1	3	3	1	2	1	0	1	13	15	1	3	2	1	2	1	1	1	1	1	1	1	2	1	1	9	7	4	20	2	3
0	0	0	0	0	0	0	0	0	0	0	0	0	0	0	0	0	1	0	0	0	1	0	0	1	0	0	2	2	1	1	1	1	1	1	1	1	1	1	1	1	1	1	1	5	7	3	15	1	1
1	0	1	0	0	0	0	0	1	1	1	0	0	0	0	0	2	2	1	1	0	1	2	1	2	1	1	10	12	1	2	1	1	2	2	2	2	2	2	1	1	2	1	2	7	12	5	24	3	3
1	0	1	0	0	0	0	0	1	1	0	0	0	0	0	0	1	3	2	2	1	1	3	3	1	3	0	16	17	1	4	1	1	2	1	1	2	1	1	2	1	1	1	1	9	9	3	21	4	4
0	0	0	0	0	0	0	0	0	1	0	0	0	0	0	0	1	3	1	2	1	1	2	0	3	3	0	13	14	1	5	2	1	2	5	1	3	2	1	1	2	1	1	1	11	15	3	29	3	2
0	0	0	0	0	0	0	0	0	0	0	0	0	0	0	0	0	1	1	1	0	1	1	0	1	0	0	5	5	3	3	1	1	3	2	1	1	2	2	1	1	1	1	1	11	10	3	24	2	2
1	0	1	0	0	0	0	0	1	1	1	0	0	0	0	0	2	1	3	2	1	3	3	1	1	2	1	17	18	3	5	3	5	3	1	2	1	3	1	1	2	1	1	3	19	11	5	35	5	5
1	0	1	0	0	0	0	0	1	1	0	0	0	0	0	0	1	1	3	3	3	2	2	1	2	2	0	18	20	5	4	4	4	4	1	3	4	4	3	1	1	2	2	3	21	17	7	45	3	4
1	0	1	0	0	0	0	0	1	0	0	0	0	0	0	0	0	1	1	1	0	1	0	0	1	1	0	5	6	1	3	1	1	1	3	4	1	1	1	1	1	1	1	1	7	12	3	22	3	2
1	0	1	0	0	0	0	0	1	1	0	0	0	0	0	0	1	1	1	1	3	3	3	3	1	1	3	19	21	2	3	1	1	3	2	1	1	1	3	2	1	1	1	1	10	11	3	24	2	3
0	0	0	0	0	0	0	0	0	0	0	0	0	0	0	0	0	2	1	1	0	2	0	0	1	1	0	6	6	2	2	2	2	2	2	2	2	2	2	2	2	3	2	1	10	14	6	30	5	4
0	0	0	0	0	0	0	0	0	0	0	0	0	0	0	0	0	1	1	1	1	1	3	2	2	0	0	11	12	3	4	4	1	3	2	2	2	2	1	1	2	1	1	1	15	12	3	30	4	4
1	1	2	1	1	1	0	0	5	1	1	1	1	1	0	0	5	1	1	1	1	1	1	1	2	2	1	11	13	3	3	4	1	2	1	2	2	2	5	1	1	2	3	2	13	14	7	34	3	3
0	0	0	0	0	0	0	0	0	0	0	0	0	0	0	0	0	5	1	1	1	1	2	1	2	1	1	11	13	2	3	2	1	1	3	1	1	2	1	5	1	1	1	2	9	14	4	27	2	2
0	0	0	0	0	0	0	0	0	0	0	0	0	0	0	0	0	1	0	1	1	1	1	0	1	0	0	5	5	2	1	1	1	2	2	1	2	1	1	1	1	1	1	1	7	9	3	19	2	2
1	1	2	0	1	1	1	1	6	1	1	1	1	1	0	0	5	3	3	1	2	3	1	3	1	0	3	17	19	3	4	4	4	3	2	2	3	3	2	3	5	3	3	2	18	20	8	46	4	3
0	0	0	0	0	0	0	0	0	0	0	0	0	0	0	0	0	3	2	1	3	2	3	1	2	0	1	15	17	3	5	2	1	2	1	1	1	5	2	1	2	2	1	2	13	13	5	31	2	2
1	1	2	1	1	1	1	1	7	1	1	1	1	1	1	1	7	1	3	3	3	3	3	3	3	0	3	24	27	5	5	3	5	5	1	1	3	3	2	1	1	1	1	1	23	12	3	38	3	5
0	0	0	0	0	0	0	0	0	0	0	0	0	0	0	0	0	4	3	3	2	3	3	3	3	1	1	22	24	5	5	4	5	5	1	2	1	2	3	1	3	2	1	2	24	13	5	42	5	5
0	0	0	0	0	0	0	0	0	0	0	0	0	0	0	0	0	1	1	1	3	2	0	0	0	0	0	7	7	5	5	5	5	3	3	2	1	2	1	1	1	2	2	2	23	11	6	40	5	2
0	0	0	0	0	0	0	0	0	0	0	0	0	0	0	0	0	5	3	1	1	3	1	3	3	1	0	16	18	4	5	2	4	5	5	5	5	5	5	4	3	1	1	1	20	32	3	55	5	5
0	0	0	0	0	0	0	0	0	1	0	0	0	0	0	0	1	1	3	1	3	2	1	1	2	2	0	15	17	3	3	2	3	2	3	2	3	4	2	2	1	2	1	1	13	17	4	34	2	2
1	0	1	0	0	0	0	0	1	1	0	0	0	0	0	0	1	1	1	1	2	0	0	0	1	1	0	6	7	2	2	2	2	3	4	1	1	3	2	2	2	1	1	1	11	15	3	29	3	4
0	0	0	0	0	0	0	0	0	0	0	0	0	0	0	0	0	3	1	0	1	1	0	1	1	0	0	5	6	1	4	1	1	1	4	4	2	3	5	1	1	1	2	1	8	20	4	32	3	2
0	0	0	0	0	0	0	0	0	0	0	0	0	0	0	0	0	1	1	1	1	1	0	0	1	0	0	5	5	2	2	1	1	1	1	1	1	1	1	1	1	1	1	1	7	7	3	17	3	3
1	0	1	0	0	0	0	0	1	1	0	0	0	0	0	0	1	1	1	0	0	1	0	1	1	0	1	5	5	2	2	1	2	2	1	1	1	2	1	1	1	1	1	1	9	8	3	20	3	2
0	0	0	0	0	0	0	0	0	0	0	0	0	0	0	0	0	2	0	1	1	0	1	0	1	1	0	5	5	1	1	2	1	1	1	1	1	1	2	1	1	1	1	1	6	8	3	17	1	1
0	0	0	0	0	0	0	0	0	0	0	0	0	0	0	0	0	1	0	0	0	0	0	0	0	0	0	0	0	1	1	1	1	1	1	1	1	1	1	1	1	1	1	1	5	7	3	15	1	1
1	0	1	0	0	0	0	0	1	1	0	0	0	0	0	0	1	1	1	1	1	1	1	1	1	2	1	10	10	2	2	1	1	1	1	1	1	1	1	1	2	1	1	1	7	8	3	18	2	1
0	0	0	0	0	0	0	0	0	0	0	0	0	0	0	0	0	2	0	0	0	1	0	1	1	0	0	3	4	1	2	1	1	1	1	1	1	1	2	1	1	1	1	1	6	8	3	17	2	2
0	0	0	0	0	0	0	0	0	1	0	0	0	0	0	0	1	1	0	2	0	1	0	1	0	0	0	4	4	1	1	1	1	2	1	1	1	1	1	1	1	1	1	1	6	7	3	16	1	3
0	0	0	0	0	0	0	0	0	0	0	0	0	0	0	0	0	2	1	0	0	0	0	0	0	0	0	1	1	1	1	1	1	1	1	1	1	1	1	1	1	1	1	1	5	7	3	15	1	1
1	0	1	0	0	0	0	0	1	1	1	1	1	0	0	1	5	1	1	2	3	2	1	1	1	0	1	12	13	2	3	1	2	2	1	1	2	1	1	1	1	2	1	1	10	8	4	22	3	5
1	0	1	0	0	0	0	0	1	1	0	0	0	0	0	0	1	1	3	3	3	3	3	3	3	3	3	27	29	4	5	4	4	2	1	1	1	2	5	2	2	5	2	1	19	14	8	41	2	2
1	1	2	1	1	0	0	0	4	1	1	1	1	1	0	1	6	2	2	1	2	1	1	1	1	2	1	12	14	2	4	1	1	2	1	1	1	1	2	1	1	1	1	1	10	8	3	21	5	3
1	1	2	0	0	0	0	1	3	1	1	0	0	0	0	0	2	3	2	2	1	1	2	1	2	0	1	12	14	3	4	2	2	3	4	3	3	3	2	1	1	1	1	1	14	17	3	34	4	4
0	0	0	0	0	0	0	0	0	1	0	0	0	0	0	0	1	1	2	2	1	3	2	1	1	1	1	14	16	2	3	1	1	1	1	1	1	2	2	1	1	2	1	1	8	9	4	21	4	4
1	0	1	0	0	0	0	0	1	1	0	0	0	0	0	0	1	1	1	1	1	2	2	0	0	0	0	7	8	2	4	1	3	1	1	1	1	1	1	1	1	1	1	1	11	7	3	21	2	3
0	0	0	0	0	0	0	0	0	0	0	0	0	0	0	0	0	2	1	0	0	0	0	1	2	1	0	5	6	1	4	1	1	3	4	1	2	1	1	1	1	1	1	2	10	11	4	25	1	2
1	0	1	0	0	0	0	0	1	1	0	0	0	0	0	0	1	1	2	3	2	3	2	2	2	2	0	18	21	2	5	1	1	2	2	1	1	1	1	1	1	1	1	1	11	8	3	22	5	5
0	0	0	0	0	0	0	0	0	1	1	1	1	1	0	0	5	1	1	2	3	3	0	2	1	1	0	13	15	1	4	1	1	2	1	1	1	1	1	1	1	1	1	2	9	7	4	20	3	4
1	0	1	0	0	0	0	0	1	1	1	0	0	0	0	0	2	1	1	1	0	3	0	2	2	0	3	12	12	1	5	1	1	3	1	1	3	1	1	1	1	2	2	2	11	9	6	26	4	4
1	0	1	0	0	0	0	0	1	1	1	1	1	0	0	1	5	2	3	2	2	2	1	3	2	0	1	16	19	3	5	4	4	4	2	2	4	2	1	1	1	1	1	1	20	13	3	36	2	4
0	0	0	0	0	0	0	0	0	0	0	0	0	0	0	0	0	1	0	0	1	1	0	0	0	0	0	2	2	1	1	1	1	1	1	1	1	1	1	1	1	1	1	1	5	7	3	15	1	1
1	0	1	0	0	0	0	0	1	1	0	0	0	0	0	0	1	2	1	1	2	2	0	1	0	1	0	8	9	3	5	1	1	2	2	2	3	1	3	1	3	3	1	2	12	15	6	33	4	5
0	0	0	0	0	0	0	0	0	1	0	0	0	0	0	0	1	1	1	0	1	2	2	3	1	0	0	10	12	2	4	3	1	1	1	1	1	2	1	1	1	3	1	1	11	8	5	24	4	4
1	0	1	0	0	0	0	0	1	1	0	0	0	0	0	0	1	1	1	1	0	1	3	1	1	0	1	9	10	2	3	1	1	1	3	1	2	4	2	1	1	1	1	1	8	14	3	25	4	3
0	0	0	0	0	0	0	0	0	1	0	0	0	0	0	0	1	1	0	0	0	1	1	0	1	0	0	3	3	1	1	1	1	1	1	1	1	1	1	1	1	1	1	1	5	7	3	15	1	1
0	0	0	0	0	0	0	0	0	1	0	0	0	0	0	0	1	2	2	1	1	3	1	1	2	2	0	13	15	3	3	3	1	4	2	1	1	3	3	4	2	4	2	3	14	16	9	39	3	3
0	0	0	0	0	0	0	0	0	0	0	0	0	0	0	0	0	1	0	0	1	2	1	0	0	1	0	5	5	2	1	1	1	2	2	1	2	1	2	1	1	1	1	1	7	10	3	20	2	2
1	1	2	1	1	1	0	1	6	1	1	1	1	1	0	1	6	2	3	3	3	3	3	3	3	3	3	27	30	5	5	5	4	3	2	2	4	2	3	2	3	3	2	2	22	18	7	47	5	3
1	1	2	1	1	1	0	0	5	1	1	1	1	1	0	1	6	3	2	3	3	3	1	3	2	1	2	20	22	3	4	2	3	2	3	2	1	1	2	1	1	1	1	1	14	11	3	28	4	5
0	0	0	0	0	0	0	0	0	0	0	0	0	0	0	0	0	1	0	0	0	0	0	0	0	0	0	0	0	1	2	1	1	1	1	1	1	1	1	1	1	1	1	1	6	7	3	16	1	1
0	0	0	0	0	0	0	0	0	1	1	0	0	0	0	0	2	1	1	3	1	3	1	1	2	1	0	13	15	2	2	1	2	2	1	1	1	2	1	1	1	1	1	1	9	8	3	20	1	2
0	0	0	0	0	0	0	0	0	1	0	0	0	0	0	0	1	3	2	1	3	2	3	1	2	2	0	16	18	2	2	2	3	5	3	4	3	4	3	5	3	2	2	2	14	25	6	45	3	1
0	0	0	0	0	0	0	0	0	0	0	0	0	0	0	0	0	1	0	0	0	1	1	0	0	2	0	4	5	1	3	1	1	2	1	1	2	2	2	1	4	1	1	1	8	13	3	24	2	2
1	0	1	0	0	0	0	0	1	1	0	0	0	0	0	0	1	1	1	1	2	1	1	0	1	1	1	9	11	3	4	2	2	2	3	2	2	3	4	1	1	4	3	2	13	16	9	38	3	3
1	0	1	0	0	0	0	0	1	0	0	0	0	0	0	0	0	2	3	3	3	2	1	3	3	1	0	19	21	3	4	1	1	1	3	1	1	2	1	1	1	2	2	1	10	10	5	25	2	3
1	0	1	0	0	0	0	0	1	1	0	0	0	0	0	0	1	1	2	1	1	1	0	1	2	0	0	8	10	2	2	2	2	2	1	1	1	2	2	2	2	2	1	2	10	11	5	26	2	2
0	0	0	0	0	0	0	0	0	1	0	0	0	0	0	0	1	2	1	1	1	1	1	1	2	1	1	10	11	2	4	2	1	2	2	2	3	3	1	2	1	1	1	1	11	14	3	28	4	2
0	0	0	0	0	0	0	0	0	0	0	0	0	0	0	0	0	2	0	1	0	2	0	3	2	0	0	8	11	1	2	1	1	1	3	5	2	2	2	1	1	2	1	1	6	16	4	26	3	1
1	1	2	1	1	1	0	1	6	1	1	1	1	1	0	1	6	5	3	3	3	3	0	3	2	0	3	20	24	2	5	5	5	5	2	5	5	5	5	5	5	5	5	5	22	32	15	69	1	5
0	0	0	0	0	0	0	0	0	1	0	0	0	0	0	0	1	4	1	1	1	1	1	1	1	1	0	8	9	3	3	2	2	3	3	2	1	1	2	3	2	2	2	2	13	14	6	33	2	3
0	0	0	0	0	0	0	0	0	0	0	0	0	0	0	0	0	2	0	0	0	1	0	0	1	0	0	2	4	2	4	1	4	2	2	2	2	3	2	1	1	1	1	1	13	13	3	29	1	1
1	1	2	1	1	1	1	1	7	1	1	1	1	1	1	1	7	2	3	1	3	2	3	2	0	2	2	18	20	5	5	3	4	4	2	1	2	1	3	1	1	1	1	1	21	11	3	35	5	5
0	0	0	0	0	0	0	0	0	0	0	0	0	0	0	0	0	1	0	0	0	0	0	0	0	0	0	0	0	1	1	1	1	1	1	1	1	1	1	1	1	1	1	1	5	7	3	15	1	1
0	0	0	0	0	0	0	0	0	0	0	0	0	0	0	0	0	2	0	0	0	1	1	1	3	0	0	6	6	2	3	2	1	3	2	1	1	3	1	1	1	1	1	1	11	10	3	24	1	1
0	0	0	0	0	0	0	0	0	0	0	0	0	0	0	0	0	1	0	0	0	0	0	0	0	0	0	0	0	1	1	1	1	1	1	1	1	1	1	1	1	1	1	1	5	7	3	15	1	1
0	0	0	0	0	0	0	0	0	0	0	0	0	0	0	0	0	1	1	1	1	1	0	0	0	1	0	5	6	1	3	1	1	1	2	1	1	1	2	1	1	1	1	1	7	9	3	19	1	3
0	0	0	0	0	0	0	0	0	0	0	0	0	0	0	0	0	2	1	1	0	1	0	0	1	1	0	5	6	2	3	2	1	1	3	1	2	1	2	2	1	1	1	2	9	12	4	25	2	1
0	0	0	0	0	0	0	0	0	1	1	1	1	0	0	0	4	2	0	1	1	0	1	0	1	0	1	5	6	1	2	2	2	2	1	2	1	1	1	1	1	1	1	1	9	8	3	20	2	2
0	0	0	0	0	0	0	0	0	0	0	0	0	0	0	0	0	1	0	0	0	1	0	0	0	0	0	1	1	2	3	1	1	1	2	1	1	1	1	1	1	1	1	1	8	8	3	19	1	1
1	1	2	1	1	1	0	1	6	1	1	1	1	1	0	1	6	1	3	1	1	2	2	3	1	1	2	16	18	2	3	1	1	1	4	4	3	3	2	2	2	2	2	1	8	20	5	33	3	4
0	0	0	0	0	0	0	0	0	0	0	0	0	0	0	0	0	1	0	0	0	1	0	0	0	0	0	1	1	1	1	1	1	1	1	1	1	1	1	1	1	1	1	1	5	7	3	15	1	1
0	0	0	0	0	0	0	0	0	0	0	0	0	0	0	0	0	1	1	1	0	1	0	0	1	0	0	4	5	2	3	1	1	1	2	1	1	1	1	1	1	1	1	1	8	8	3	19	1	1
1	0	1	0	0	0	0	0	1	1	0	0	0	0	0	0	1	2	1	1	2	1	1	1	0	1	0	8	8	3	3	2	2	2	2	2	1	3	3	2	2	1	1	1	12	15	3	30	3	3
1	1	2	1	1	1	0	1	6	1	1	1	1	1	1	1	7	1	2	1	3	2	3	3	2	1	1	18	19	2	5	3	1	4	4	2	3	4	3	3	1	3	2	3	15	20	8	43	2	2
0	0	0	0	0	0	0	0	0	0	0	0	0	0	0	0	0	2	0	1	0	0	0	0	0	0	0	1	1	1	1	1	1	1	1	1	1	1	1	1	1	1	1	1	5	7	3	15	1	3
1	1	2	1	1	0	0	0	4	1	1	1	1	0	0	0	4	4	2	1	3	2	1	3	3	1	2	18	20	2	1	1	2	2	1	1	1	3	2	1	1	1	1	1	8	10	3	21	3	2
0	0	0	0	0	0	0	0	0	0	0	0	0	0	0	0	0	1	0	1	1	0	0	0	1	1	0	4	4	2	2	1	1	1	1	2	1	1	1	1	1	1	1	1	7	8	3	18	1	2
0	0	0	0	0	0	0	0	0	1	0	0	0	0	0	0	1	1	1	0	0	0	0	0	0	0	0	1	1	3	3	1	1	1	1	1	1	1	1	1	1	1	1	1	9	7	3	19	1	2
1	1	2	0	1	0	0	1	4	1	1	1	1	0	0	1	5	1	1	1	0	1	1	3	3	1	1	12	14	3	3	1	1	1	2	1	1	2	2	1	1	1	1	2	9	10	4	23	4	2
1	1	2	0	1	0	1	0	4	1	1	1	1	1	1	1	7	1	3	2	2	2	1	2	3	1	3	19	21	1	4	2	1	3	1	2	1	1	2	2	2	2	2	4	11	11	8	30	4	5
0	0	0	0	0	0	0	0	0	0	0	0	0	0	0	0	0	2	1	1	1	0	0	0	1	0	0	4	4	2	3	1	1	1	2	1	1	1	3	1	1	3	2	3	8	10	8	26	4	3
0	0	0	0	0	0	0	0	0	0	0	0	0	0	0	0	0	2	0	0	1	1	0	0	0	0	0	2	2	1	3	2	1	1	1	1	1	1	1	1	1	1	1	1	8	7	3	18	1	2
0	0	0	0	0	0	0	0	0	0	0	0	0	0	0	0	0	1	1	1	0	1	0	0	0	0	0	3	3	2	2	2	1	2	1	1	1	1	1	1	2	2	1	2	9	8	5	22	1	1
0	0	0	0	0	0	0	0	0	0	0	0	0	0	0	0	0	2	0	1	1	1	0	0	1	0	0	4	4	2	2	1	1	2	2	2	1	1	1	1	1	1	1	1	8	9	3	20	2	2
0	0	0	0	0	0	0	0	0	0	0	0	0	0	0	0	0	1	1	1	0	0	0	0	0	0	0	2	2	1	2	1	1	2	1	1	1	1	1	1	1	1	1	1	7	7	3	17	1	1
1	0	1	0	0	0	0	0	1	1	0	0	0	0	0	0	1	1	1	2	0	0	1	1	0	0	1	6	7	1	3	1	1	1	1	1	1	1	1	1	1	1	1	1	7	7	3	17	4	4
0	0	0	0	0	0	0	0	0	0	0	0	0	0	0	0	0	2	1	1	0	1	0	1	0	0	0	4	5	3	5	1	1	1	1	1	1	1	2	1	1	1	1	1	11	8	3	22	5	5
0	0	0	0	0	0	0	0	0	0	0	0	0	0	0	0	0	1	1	0	0	0	0	0	1	0	0	2	2	2	2	1	1	1	1	1	1	1	1	1	1	1	1	1	7	7	3	17	2	1
0	0	0	0	0	0	0	0	0	0	0	0	0	0	0	0	0	1	0	0	0	0	0	0	0	0	0	0	0	1	2	1	1	1	1	1	1	1	1	1	1	1	1	1	6	7	3	16	1	2
0	0	0	0	0	0	0	0	0	0	0	0	0	0	0	0	0	2	0	1	1	1	1	1	2	1	0	8	10	2	3	2	2	3	2	2	2	2	2	1	1	3	2	2	12	12	7	31	2	2
0	0	0	0	0	0	0	0	0	0	0	0	0	0	0	0	0	2	0	1	0	1	0	0	0	0	0	2	2	4	3	3	3	2	2	1	1	1	1	1	1	1	1	2	15	8	4	27	1	3
1	0	1	0	0	0	0	0	1	1	0	0	0	0	0	0	1	2	3	3	2	3	3	3	2	1	1	21	24	3	3	2	1	3	4	3	4	4	4	4	1	2	2	2	12	24	6	42	3	5
0	0	0	0	0	0	0	0	0	0	0	0	0	0	0	0	0	1	1	0	1	2	1	0	1	0	0	6	7	2	2	1	2	1	1	1	1	1	1	1	1	1	1	1	8	7	3	18	3	3
0	0	0	0	0	0	0	0	0	0	0	0	0	0	0	0	0	1	0	1	0	1	0	0	0	0	0	2	4	1	3	1	1	1	1	1	1	1	1	1	1	1	1	1	7	7	3	17	2	2
0	0	0	0	0	0	0	0	0	0	0	0	0	0	0	0	0	1	1	1	1	1	1	1	1	1	1	9	11	2	2	2	2	1	3	2	2	2	2	2	1	1	1	1	9	14	3	26	2	2
0	0	0	0	0	0	0	0	0	0	0	0	0	0	0	0	0	3	2	1	2	3	0	1	2	1	0	12	14	2	1	1	1	1	4	4	1	3	2	1	1	1	2	2	6	16	5	27	3	2
0	0	0	0	0	0	0	0	0	0	0	0	0	0	0	0	0	2	1	1	1	1	0	0	1	0	0	5	5	2	2	1	2	1	1	1	1	1	1	1	1	1	1	1	8	7	3	18	1	1
0	0	0	0	0	0	0	0	0	1	1	1	1	0	0	0	4	1	1	2	2	2	2	2	3	3	1	18	21	3	3	1	1	3	4	3	2	3	2	1	1	1	1	2	11	16	4	31	2	5
1	1	2	1	1	0	0	1	5	1	1	1	1	0	0	1	5	1	1	3	2	3	1	3	0	0	0	13	15	2	3	4	2	3	1	1	1	1	4	4	1	3	3	4	14	13	10	37	1	5
0	0	0	0	0	0	0	0	0	0	0	0	0	0	0	0	0	1	0	0	0	0	0	0	0	0	0	0	0	1	2	1	1	1	1	1	1	1	1	1	1	1	1	1	6	7	3	16	2	1
0	0	0	0	0	0	0	0	0	0	0	0	0	0	0	0	0	1	1	1	0	1	1	2	0	3	0	9	12	3	3	2	1	2	4	1	2	5	5	3	1	1	1	1	11	21	3	35	4	4
1	0	1	0	0	0	0	0	1	0	0	0	0	0	0	0	0	2	1	1	3	1	1	1	1	0	0	9	11	2	4	1	1	2	2	1	2	1	2	2	2	1	1	1	10	12	3	25	2	3
0	0	0	0	0	0	0	0	0	0	0	0	0	0	0	0	0	1	0	0	0	0	0	0	0	0	0	0	0	1	1	1	1	1	1	1	1	1	1	1	1	2	1	1	5	7	4	16	1	1
1	0	1	0	0	0	0	0	1	1	0	0	0	0	0	0	1	1	3	1	3	2	2	3	1	1	1	17	19	1	4	2	1	1	2	1	2	2	1	1	5	4	2	4	9	14	10	33	4	4
0	0	0	0	0	0	0	0	0	0	0	0	0	0	0	0	0	1	1	1	1	1	1	1	1	1	1	9	10	1	3	1	1	2	2	1	1	1	1	1	1	1	1	1	8	8	3	19	3	3
0	0	0	0	0	0	0	0	0	0	0	0	0	0	0	0	0	1	1	1	1	1	0	0	1	0	0	5	6	2	2	1	1	1	1	1	1	1	1	1	1	1	1	1	7	7	3	17	2	3
0	1	1	0	0	0	0	0	1	0	1	0	0	0	0	0	1	2	1	1	0	0	0	1	0	1	1	5	7	2	4	1	1	3	2	1	2	1	1	3	1	2	1	2	11	11	5	27	2	1
0	0	0	0	0	0	0	0	0	0	0	0	0	0	0	0	0	1	1	0	2	1	1	0	3	0	0	8	8	2	3	2	1	2	1	1	1	1	1	1	2	2	2	2	10	8	6	24	1	2
1	0	1	0	0	0	0	0	1	1	0	0	0	0	0	0	1	1	1	1	1	1	1	2	1	1	0	9	11	1	2	2	2	1	3	3	2	3	2	5	5	3	3	4	8	23	10	41	3	3
0	0	0	0	0	0	0	0	0	0	0	0	0	0	0	0	0	1	1	1	1	0	1	1	1	0	0	6	6	2	1	2	1	1	1	1	1	1	1	1	1	1	1	1	7	7	3	17	2	1
0	0	0	0	0	0	0	0	0	1	1	1	1	1	0	1	6	2	1	0	0	2	1	1	2	1	1	9	11	2	3	2	1	2	2	1	2	3	3	2	3	3	3	1	10	16	7	33	3	2
0	0	0	0	0	0	0	0	0	0	0	0	0	0	0	0	0	2	1	1	1	1	0	0	1	1	0	6	6	1	1	1	1	2	1	1	1	1	1	1	1	1	1	1	6	7	3	16	1	1
0	0	0	0	0	0	0	0	0	0	0	0	0	0	0	0	0	1	1	0	1	1	0	0	1	0	0	4	5	2	3	1	2	2	2	1	2	1	2	1	1	1	1	1	10	10	3	23	2	2
1	0	1	0	0	0	0	0	1	1	0	0	0	0	0	0	1	1	0	1	1	1	0	0	0	0	0	3	3	1	1	1	1	1	1	1	1	1	1	1	1	1	1	1	5	7	3	15	1	1
0	0	0	0	0	0	0	0	0	0	0	0	0	0	0	0	0	1	1	1	1	0	1	0	1	0	0	5	6	2	3	1	1	1	2	1	1	1	2	1	1	1	1	1	8	9	3	20	1	2
0	0	0	0	0	0	0	0	0	0	0	0	0	0	0	0	0	1	3	3	3	3	2	3	2	3	0	22	24	2	5	1	1	2	5	4	4	2	3	5	1	1	1	1	11	24	3	38	5	5
1	0	1	0	0	0	0	0	1	1	0	0	0	0	0	0	1	2	1	1	0	1	0	1	1	1	0	6	8	3	3	1	2	1	1	2	3	1	2	1	1	2	1	1	10	11	4	25	4	3
1	0	1	0	0	0	0	0	1	1	0	0	0	0	0	0	1	2	3	1	1	1	3	1	1	0	1	12	14	1	2	1	1	1	3	3	1	3	2	1	1	1	2	1	6	14	4	24	1	2
0	0	0	0	0	0	0	0	0	0	0	0	0	0	0	0	0	1	1	0	1	1	0	0	1	0	0	4	6	1	3	1	1	1	1	1	1	1	2	1	1	1	1	1	7	8	3	18	3	2
1	1	2	1	1	1	1	1	7	1	1	1	1	1	1	1	7	1	1	2	1	1	1	2	1	1	2	12	13	1	2	1	1	1	1	1	1	1	1	1	1	3	2	2	6	7	7	20	3	3
0	0	0	0	0	0	0	0	0	0	0	0	0	0	0	0	0	2	0	1	1	0	0	1	0	0	0	3	4	2	3	2	1	2	1	1	1	1	1	1	1	1	1	1	10	7	3	20	2	1
0	0	0	0	0	0	0	0	0	0	1	0	0	0	0	0	1	3	1	1	0	2	0	0	1	0	0	5	5	2	3	2	1	2	1	1	1	1	1	1	1	1	1	1	10	7	3	20	1	1
0	0	0	0	0	0	0	0	0	0	0	0	0	0	0	0	0	2	1	0	0	1	0	0	1	1	0	4	4	1	2	2	2	1	2	3	2	1	2	1	1	1	2	2	8	12	5	25	4	4
1	1	2	1	1	1	0	1	6	1	1	1	1	1	0	1	6	3	3	3	3	3	3	3	3	3	3	27	30	5	5	5	5	5	4	5	5	5	5	5	5	4	4	3	25	34	11	70	5	5
0	0	0	0	0	0	0	0	0	1	0	0	0	0	0	0	1	1	1	1	1	1	3	1	0	0	0	8	10	2	4	2	1	1	1	2	2	2	1	1	1	3	1	1	10	10	5	25	4	5
0	0	0	0	0	0	0	0	0	0	0	0	0	0	0	0	0	2	0	0	0	0	1	0	0	0	0	1	1	1	2	1	1	1	1	1	1	1	1	1	1	1	1	1	6	7	3	16	1	1
0	0	0	0	0	0	0	0	0	0	0	0	0	0	0	0	0	2	2	1	1	1	3	1	0	1	0	10	10	3	5	1	1	1	3	2	2	1	4	3	1	2	4	1	11	16	7	34	4	3
0	0	0	0	0	0	0	0	0	0	0	0	0	0	0	0	0	1	0	0	1	1	0	0	0	0	0	2	2	2	4	2	1	1	2	1	1	1	1	1	2	1	1	1	10	9	3	22	1	1
0	0	0	0	0	0	0	0	0	0	0	0	0	0	0	0	0	2	0	1	0	1	0	0	0	0	0	2	2	2	4	2	1	1	1	1	1	1	2	1	1	1	1	1	10	8	3	21	1	2
0	0	0	0	0	0	0	0	0	0	0	0	0	0	0	0	0	4	1	1	0	1	0	1	1	0	0	5	7	2	2	2	3	2	2	1	1	1	1	1	1	1	1	1	11	8	3	22	3	1
0	0	0	0	0	0	0	0	0	0	0	0	0	0	0	0	0	2	2	2	2	2	1	1	2	2	0	14	16	2	2	1	1	1	1	1	2	1	2	1	1	1	1	1	7	9	3	19	1	2
1	0	1	0	0	0	0	0	1	1	0	0	0	0	0	0	1	3	1	0	0	2	2	0	0	0	0	5	5	1	1	1	1	1	2	1	1	1	1	4	2	2	1	1	5	12	4	21	1	1
0	0	0	0	0	0	0	0	0	0	0	0	0	0	0	0	0	1	1	1	0	2	1	2	0	0	0	7	8	1	2	1	1	1	4	1	1	1	2	1	1	1	1	1	6	11	3	20	1	3
0	0	0	0	0	0	0	0	0	0	0	0	0	0	0	0	0	1	2	2	2	3	1	1	2	0	0	13	15	5	5	3	1	1	1	1	1	1	3	3	2	1	1	1	15	12	3	30	5	5
0	0	0	0	0	0	0	0	0	0	0	0	0	0	0	0	0	1	1	1	0	0	0	0	0	0	0	2	2	2	3	1	1	1	2	1	1	1	1	1	1	1	1	1	8	8	3	19	3	4
0	0	0	0	0	0	0	0	0	0	0	0	0	0	0	0	0	1	0	0	0	0	0	0	1	0	0	1	1	1	2	2	1	1	1	2	2	2	1	2	2	1	1	1	7	12	3	22	1	1
0	0	0	0	0	0	0	0	0	0	0	0	0	0	0	0	0	2	1	0	0	1	0	1	1	0	0	4	4	1	2	1	1	1	1	1	1	1	1	1	1	1	1	1	6	7	3	16	2	1
1	1	2	0	1	0	0	0	3	1	1	1	0	0	0	0	3	3	1	2	2	1	2	2	2	2	1	15	17	2	2	2	2	2	2	2	2	2	3	1	2	1	1	1	10	14	3	27	2	3
1	1	2	0	0	0	0	0	2	1	1	0	0	0	0	0	2	3	3	3	2	2	1	0	2	1	1	15	17	1	2	1	1	1	2	3	2	1	1	1	1	1	1	1	6	11	3	20	3	2
0	0	0	0	0	0	0	0	0	0	0	0	0	0	0	0	0	1	1	0	0	1	0	0	1	0	0	3	4	1	2	1	1	1	2	2	1	2	1	1	1	1	1	1	6	10	3	19	1	1
0	0	0	0	0	0	0	0	0	0	0	0	0	0	0	0	0	1	1	1	0	1	1	0	1	0	0	5	5	1	2	1	1	2	1	1	1	1	2	1	1	1	1	1	7	8	3	18	3	1
0	0	0	0	0	0	0	0	0	0	0	0	0	0	0	0	0	2	0	0	1	1	0	0	0	1	0	3	3	1	2	1	1	1	3	2	4	2	1	2	3	2	2	1	6	17	5	28	1	1
0	0	0	0	0	0	0	0	0	0	0	0	0	0	0	0	0	1	1	1	0	1	2	1	0	1	1	8	10	2	3	1	1	1	1	1	1	1	1	1	1	1	1	1	8	7	3	18	2	2
0	0	0	0	0	0	0	0	0	0	0	0	0	0	0	0	0	1	1	1	1	1	0	1	0	1	1	7	8	2	2	1	3	2	2	1	1	1	1	1	1	2	1	2	10	8	5	23	2	3
0	0	0	0	0	0	0	0	0	1	0	0	0	0	0	0	1	1	1	1	3	2	3	1	1	1	1	14	16	3	5	3	3	4	2	2	5	3	2	3	3	3	4	2	18	20	9	47	3	4
1	0	1	0	0	0	0	0	1	1	0	0	0	0	0	0	1	2	1	1	2	2	1	1	3	3	0	14	17	2	3	2	2	3	3	2	2	2	3	1	1	3	3	2	12	14	8	34	3	3
0	0	0	0	0	0	0	0	0	0	0	0	0	0	0	0	0	1	1	0	1	1	0	0	1	0	0	4	5	2	2	1	2	2	1	2	2	2	1	1	1	1	1	1	9	10	3	22	1	2
1	0	1	0	0	0	0	0	1	1	1	1	1	1	0	1	6	1	1	2	1	2	1	1	0	0	0	8	10	1	2	1	1	2	1	1	1	1	1	1	1	1	1	1	7	7	3	17	4	5
0	0	0	0	0	0	0	0	0	1	0	0	0	0	0	0	1	1	1	1	3	3	1	0	0	1	0	10	12	3	3	1	1	2	2	1	1	1	1	1	1	1	1	1	10	8	3	21	3	3
1	0	1	0	0	0	0	0	1	1	0	0	0	0	0	0	1	1	1	1	0	1	0	1	0	0	0	4	5	1	2	1	1	1	2	2	1	1	1	1	1	1	1	1	6	9	3	18	2	1
0	0	0	0	0	0	0	0	0	1	0	0	0	0	0	0	1	1	0	1	0	1	0	0	1	0	0	3	3	2	3	1	1	1	1	2	1	1	1	1	1	1	1	1	8	8	3	19	1	2
0	0	0	0	0	0	0	0	0	0	0	0	0	0	0	0	0	1	1	1	0	2	1	2	3	1	0	11	14	1	1	1	1	1	2	1	1	1	1	1	1	1	1	1	5	8	3	16	2	2
1	1	2	0	1	0	0	0	3	1	1	0	0	0	0	0	2	1	1	1	2	2	0	1	2	1	0	10	12	2	4	2	1	1	2	1	1	2	3	1	1	1	1	1	10	11	3	24	2	2
0	1	1	0	0	0	0	0	1	1	1	0	0	0	0	1	3	2	2	1	1	1	0	0	1	1	1	8	10	3	3	2	1	2	3	2	3	2	2	2	2	1	1	2	11	16	4	31	3	2
0	0	0	0	0	0	0	0	0	0	1	0	0	0	0	0	1	3	1	2	0	3	3	2	3	2	0	16	18	4	3	1	1	1	2	2	2	3	1	1	1	1	1	2	10	12	4	26	1	3
1	0	1	0	0	0	0	0	1	1	1	0	0	0	0	0	2	1	1	1	1	1	0	0	1	0	0	5	7	1	2	3	1	5	2	2	2	1	5	1	2	2	1	1	12	15	4	31	2	2
0	0	0	0	0	0	0	0	0	0	0	0	0	0	0	0	0	1	1	1	2	1	1	1	0	0	0	7	8	3	5	1	1	1	1	3	2	1	1	1	1	1	1	1	11	10	3	24	1	2
0	0	0	0	0	0	0	0	0	1	1	1	1	1	0	1	6	3	1	2	0	1	2	0	3	1	1	11	13	2	5	2	2	2	4	2	2	3	2	1	1	3	1	3	13	15	7	35	3	2
0	0	0	0	0	0	0	0	0	0	0	0	0	0	0	0	0	1	1	2	0	2	1	1	1	0	0	8	8	1	3	1	1	3	3	4	3	2	1	1	1	1	1	1	9	15	3	27	1	3
1	0	1	0	0	0	0	0	1	1	0	0	0	0	0	0	1	1	1	2	1	1	0	1	1	1	1	9	10	2	5	1	1	2	4	2	2	1	2	1	1	2	1	1	11	13	4	28	3	2
0	0	0	0	0	0	0	0	0	1	1	1	1	1	0	1	6	2	2	2	3	3	2	0	2	1	1	16	19	4	5	1	2	2	1	1	1	1	1	1	1	1	1	2	14	7	4	25	5	4
1	0	1	0	0	0	0	0	1	1	1	1	1	1	1	1	7	2	1	1	0	3	2	2	1	1	1	12	14	3	2	1	1	3	1	1	3	2	1	1	1	2	1	1	10	10	4	24	3	4
1	0	1	0	0	0	0	0	1	1	0	0	0	0	0	0	1	4	1	2	2	2	2	2	1	1	2	15	17	4	3	2	4	3	1	2	2	3	3	1	1	2	3	1	16	13	6	35	3	4
1	1	2	1	1	1	0	0	5	1	1	1	1	1	0	0	5	5	3	3	3	3	3	3	2	2	2	24	27	4	5	4	5	4	3	3	3	1	1	1	1	1	1	2	22	13	4	39	4	2
0	0	0	0	0	0	0	0	0	0	0	0	0	0	0	0	0	3	1	0	1	1	1	3	0	1	0	8	9	2	2	2	1	3	1	1	1	1	2	1	1	3	2	1	10	8	6	24	2	3
0	0	0	0	0	0	0	0	0	0	0	0	0	0	0	0	0	1	1	0	1	1	0	0	0	0	0	3	3	1	3	1	1	1	2	1	1	1	1	1	1	1	1	1	7	8	3	18	2	2
0	0	0	0	0	0	0	0	0	0	0	0	0	0	0	0	0	2	1	1	1	1	1	1	1	0	0	7	8	2	2	3	2	1	3	1	1	1	2	1	1	3	2	2	10	10	7	27	2	2
1	0	1	0	0	0	0	0	1	1	0	0	0	0	0	0	1	1	3	3	3	3	1	3	2	0	3	21	24	2	5	3	1	1	1	2	2	3	3	1	4	1	1	1	12	16	3	31	5	3
1	0	1	0	0	0	0	0	1	1	0	0	0	0	0	0	1	3	1	3	1	3	1	3	1	1	1	15	16	1	2	3	4	5	3	2	1	1	2	2	2	2	1	1	15	13	4	32	4	5
0	0	0	0	0	0	0	0	0	1	1	1	1	0	0	0	4	1	1	1	1	2	1	1	0	0	0	7	8	2	3	4	2	3	4	1	1	3	1	1	1	1	1	1	14	12	3	29	1	2
1	0	1	0	0	0	0	0	1	1	1	1	1	1	0	0	5	1	1	1	3	1	1	2	2	3	1	15	17	2	4	2	1	2	3	3	3	4	3	2	1	4	1	1	11	19	6	36	4	5
0	0	0	0	0	0	0	0	0	0	0	0	0	0	0	0	0	1	1	1	0	1	0	1	0	0	0	4	6	2	3	1	1	2	1	1	1	1	2	1	1	1	1	1	9	8	3	20	2	3
0	0	0	0	0	0	0	0	0	1	1	0	0	0	0	1	3	1	2	1	1	3	2	1	1	1	0	12	14	3	4	2	2	3	1	1	1	1	1	1	1	1	1	1	14	7	3	24	2	3
0	0	0	0	0	0	0	0	0	0	0	0	0	0	0	0	0	1	0	1	1	0	0	0	0	1	0	3	3	2	3	1	3	1	3	2	3	1	1	2	1	1	1	1	10	13	3	26	4	4
1	0	1	0	0	0	0	0	1	1	0	0	0	0	0	0	1	1	3	3	1	3	1	1	2	2	1	17	20	3	3	1	1	2	3	2	3	3	2	1	3	1	1	2	10	17	4	31	4	4
0	0	0	0	0	0	0	0	0	1	0	0	0	0	0	0	1	1	1	1	0	1	1	1	0	1	1	7	8	1	4	1	2	2	1	1	4	1	3	2	1	1	1	1	10	13	3	26	2	1
0	0	0	0	0	0	0	0	0	1	0	0	0	0	0	0	1	1	3	2	2	1	2	0	1	0	0	11	14	2	4	2	1	2	3	1	1	1	1	1	1	1	3	4	11	9	8	28	3	3
1	0	1	0	0	0	0	0	1	1	1	1	0	0	0	0	3	1	1	1	1	1	1	1	1	1	1	9	11	1	2	1	1	1	2	1	2	1	1	1	1	1	1	1	6	9	3	18	1	2
1	1	2	0	0	0	0	0	2	1	1	0	0	0	0	0	2	1	3	2	3	2	1	3	3	1	1	19	21	2	3	2	1	1	4	3	3	2	4	2	1	1	1	1	9	19	3	31	4	5
0	0	0	0	0	0	0	0	0	1	0	0	0	0	0	0	1	2	2	1	0	2	1	1	0	0	1	8	10	2	2	2	1	1	1	2	1	2	1	2	1	1	1	1	8	10	3	21	3	4
1	0	1	0	0	0	0	0	1	1	1	0	0	0	0	0	2	1	1	1	0	1	3	0	1	0	0	7	9	1	1	1	1	1	1	1	1	2	2	1	1	1	1	1	5	9	3	17	1	2
0	1	1	0	0	0	0	0	1	1	1	1	1	1	0	1	6	4	3	2	3	2	3	2	2	2	1	20	22	2	5	2	3	4	5	4	4	4	4	4	1	5	1	1	16	26	7	49	5	4
1	0	1	0	0	0	0	0	1	1	0	0	0	0	0	0	1	1	3	3	3	3	3	3	3	2	1	24	27	3	5	1	4	2	1	2	3	4	3	3	1	2	1	3	15	17	6	38	5	5
0	0	0	0	0	0	0	0	0	0	0	0	0	0	0	0	0	1	0	1	0	1	0	0	0	0	0	2	2	1	2	1	1	2	1	1	1	1	1	1	1	1	1	1	7	7	3	17	1	1
0	0	0	0	0	0	0	0	0	0	0	0	0	0	0	0	0	1	0	1	3	0	0	0	0	0	0	4	5	2	3	1	1	2	1	2	1	2	1	1	1	1	1	1	9	9	3	21	2	3
0	0	0	0	0	0	0	0	0	0	0	0	0	0	0	0	0	1	1	1	1	1	1	0	1	0	0	6	6	1	2	2	1	1	1	1	2	1	2	1	1	1	1	1	7	9	3	19	1	2
0	0	0	0	0	0	0	0	0	0	0	0	0	0	0	0	0	1	1	0	0	1	1	0	0	1	0	4	5	2	4	2	2	1	1	1	1	2	2	1	1	1	1	1	11	9	3	23	1	2
1	0	1	0	0	0	0	0	1	1	0	0	0	0	0	0	1	1	1	1	1	2	2	1	2	1	0	11	12	1	3	1	1	1	2	3	3	2	2	1	1	1	1	3	7	14	5	26	5	3
0	0	0	0	0	0	0	0	0	0	0	0	0	0	0	0	0	1	0	0	1	1	0	0	0	0	0	2	2	1	2	1	1	1	1	1	1	2	1	1	1	1	1	1	6	8	3	17	2	1
0	0	0	0	0	0	0	0	0	1	0	0	0	0	0	0	1	2	1	2	1	0	2	1	2	1	0	10	11	2	3	1	2	3	2	1	2	3	1	2	1	2	1	1	11	12	4	27	3	3
0	0	0	0	0	0	0	0	0	0	0	0	0	0	0	0	0	1	1	1	0	1	3	0	0	0	0	6	6	3	2	1	1	3	1	1	2	1	1	1	1	1	1	1	10	8	3	21	1	3
0	0	0	0	0	0	0	0	0	0	0	0	0	0	0	0	0	2	0	0	0	1	0	0	0	0	0	1	1	1	2	2	2	2	1	1	1	1	1	1	1	1	1	1	9	7	3	19	1	1
0	0	0	0	0	0	0	0	0	1	0	0	0	0	0	0	1	1	2	2	0	2	0	1	2	1	0	10	12	2	2	1	1	1	1	1	1	2	1	2	1	1	1	1	7	9	3	19	2	1
1	0	1	0	0	0	0	0	1	1	1	1	1	1	1	1	7	3	2	2	3	3	3	3	2	2	1	21	24	4	4	2	2	5	3	3	4	4	4	3	3	3	3	2	17	24	8	49	4	4
0	0	0	0	0	0	0	0	0	0	0	0	0	0	0	0	0	2	1	1	0	2	1	0	2	0	0	7	7	2	3	1	1	1	1	1	1	1	1	1	1	1	1	1	8	7	3	18	3	2
0	0	0	0	0	0	0	0	0	1	1	0	0	0	0	0	2	2	2	0	3	1	1	2	2	1	1	13	15	2	1	1	1	2	1	1	1	1	1	2	1	2	2	2	7	8	6	21	1	1
0	0	0	0	0	0	0	0	0	1	0	0	0	0	0	0	1	1	0	1	2	1	1	0	1	1	0	7	8	3	3	2	2	1	2	2	2	3	2	1	1	2	2	2	11	13	6	30	2	3
1	1	2	1	1	1	0	0	5	1	1	1	1	1	1	1	7	1	3	3	3	2	3	3	1	3	3	24	27	3	4	2	2	3	3	2	3	1	2	2	2	1	1	1	14	15	3	32	5	5
0	0	0	0	0	0	0	0	0	0	0	0	0	0	0	0	0	1	1	1	1	1	2	0	2	1	0	9	10	2	3	2	1	2	3	2	2	2	1	1	1	2	1	1	10	12	4	26	3	3
1	0	1	0	0	0	0	0	1	1	0	0	0	0	0	0	1	2	1	1	2	2	2	1	3	2	1	15	17	4	3	2	2	2	4	2	3	3	4	3	2	4	3	2	13	21	9	43	4	4
0	0	0	0	0	0	0	0	0	0	0	0	0	0	0	0	0	1	1	1	2	1	1	1	1	1	1	10	12	3	4	2	2	2	2	3	3	2	2	2	1	3	1	2	13	15	6	34	2	3
0	0	0	0	0	0	0	0	0	0	0	0	0	0	0	0	0	1	2	0	2	1	2	2	0	0	0	9	11	3	4	1	1	1	1	1	1	1	1	1	1	1	1	1	10	7	3	20	1	4
1	0	1	0	0	0	0	0	1	1	0	0	0	0	0	0	1	1	2	1	2	1	1	2	1	1	1	12	14	4	5	2	3	2	4	4	2	2	1	2	4	1	1	1	16	19	3	38	4	4
0	0	0	0	0	0	0	0	0	0	0	0	0	0	0	0	0	3	1	1	2	1	1	1	1	0	0	8	8	4	5	1	4	1	2	2	2	2	1	1	1	1	1	1	15	11	3	29	1	2
0	0	0	0	0	0	0	0	0	0	0	0	0	0	0	0	0	1	0	1	1	1	0	0	0	0	0	3	3	1	3	1	1	1	1	1	1	1	1	1	1	1	1	1	7	7	3	17	1	1
1	0	1	0	0	0	0	0	1	1	0	0	0	0	0	0	1	2	2	2	2	2	1	2	3	1	0	15	17	3	5	3	2	2	2	3	3	4	5	3	1	1	1	1	15	21	3	39	2	2
0	0	0	0	0	0	0	0	0	0	0	0	0	0	0	0	0	1	0	1	0	1	1	0	1	1	0	5	5	1	3	1	1	1	1	1	1	1	1	1	1	1	1	1	7	7	3	17	1	1
1	1	2	1	0	0	0	0	3	1	1	1	1	0	0	0	4	1	2	2	3	2	3	2	2	1	1	18	20	3	5	2	2	2	2	3	2	3	4	3	2	2	2	3	14	19	7	40	3	2
0	0	0	0	0	0	0	0	0	0	0	0	0	0	0	0	0	1	0	0	0	0	0	0	1	0	0	1	1	1	1	1	1	1	1	1	1	1	1	1	1	1	1	1	5	7	3	15	1	1
0	0	0	0	0	0	0	0	0	0	0	0	0	0	0	0	0	1	1	0	0	2	0	2	0	0	0	5	6	3	5	2	1	1	1	1	1	3	1	1	1	1	1	5	12	9	7	28	1	4
1	0	1	0	0	0	0	0	1	1	0	0	0	0	0	0	1	2	1	1	0	1	2	0	0	0	0	5	6	1	5	3	2	2	1	3	1	4	3	1	1	2	1	2	13	14	5	32	2	4
1	1	2	0	1	0	0	0	3	1	1	0	0	0	0	0	2	1	3	3	3	3	2	0	3	0	1	18	21	1	5	2	1	1	1	2	2	1	5	2	1	3	2	1	10	14	6	30	2	4
0	0	0	0	0	0	0	0	0	1	0	0	0	0	0	0	1	2	3	1	1	1	1	0	3	1	0	11	12	2	3	1	2	2	1	1	2	1	2	1	2	1	1	1	10	10	3	23	3	1
1	0	1	0	0	0	0	0	1	1	0	0	0	0	0	0	1	1	1	1	1	2	1	1	1	0	1	9	11	2	2	2	1	1	2	2	1	1	1	1	1	2	1	2	8	9	5	22	2	2
0	0	0	0	0	0	0	0	0	0	0	0	0	0	0	0	0	1	1	1	0	1	0	0	0	0	0	3	4	2	3	1	1	1	1	1	1	1	1	1	1	1	1	1	8	7	3	18	1	4
0	0	0	0	0	0	0	0	0	0	0	0	0	0	0	0	0	1	1	1	2	1	2	1	1	0	0	9	11	1	3	2	1	2	2	1	3	2	1	1	1	1	1	1	9	11	3	23	1	4
0	0	0	0	0	0	0	0	0	1	1	1	0	0	0	0	3	1	1	2	3	2	2	1	2	2	0	15	18	2	3	1	1	2	1	1	1	1	1	1	1	1	1	1	9	7	3	19	2	2
1	0	1	0	0	0	0	0	1	1	0	0	0	0	0	0	1	2	1	2	1	2	2	1	1	0	2	12	13	2	3	1	2	1	1	2	1	1	3	2	1	3	1	1	9	11	5	25	2	4
0	0	0	0	0	0	0	0	0	0	0	0	0	0	0	0	0	2	1	1	2	2	1	0	2	0	0	9	10	2	2	1	1	2	1	1	2	2	2	1	1	1	1	1	8	10	3	21	1	1
1	0	1	0	0	0	0	0	1	1	0	0	0	0	0	0	1	2	1	1	3	3	3	1	3	3	0	18	20	2	5	1	3	2	1	2	2	2	3	1	1	1	1	1	13	12	3	28	5	5
0	0	0	0	0	0	0	0	0	0	0	0	0	0	0	0	0	2	1	1	1	2	0	1	0	0	0	6	6	3	4	1	1	1	1	1	1	2	1	1	1	1	1	2	10	8	4	22	1	3
0	0	0	0	0	0	0	0	0	0	0	0	0	0	0	0	0	1	1	1	0	0	0	0	0	0	0	2	2	1	2	1	1	1	1	1	1	1	1	1	1	1	1	1	6	7	3	16	1	1
1	0	1	0	0	0	0	0	1	1	0	0	0	0	0	0	1	1	1	1	0	0	1	1	0	0	0	4	4	2	3	2	1	2	4	1	2	1	2	1	1	2	1	1	10	12	4	26	2	2
0	0	0	0	0	0	0	0	0	1	1	1	0	0	0	0	3	3	1	2	1	3	3	2	1	3	0	16	18	3	4	1	1	2	1	1	1	1	3	1	1	3	1	1	11	9	5	25	4	5
1	1	2	0	0	0	0	0	2	1	1	0	0	0	0	0	2	1	1	2	1	1	0	1	2	1	1	10	13	3	5	3	1	3	2	2	1	2	1	1	1	2	2	2	15	10	6	31	2	4
0	0	0	0	0	0	0	0	0	0	0	0	0	0	0	0	0	1	0	1	0	1	0	0	1	0	0	3	3	3	4	2	1	1	2	1	1	1	1	1	1	1	1	1	11	8	3	22	3	2
0	0	0	0	0	0	0	0	0	0	0	0	0	0	0	0	0	1	2	1	0	1	0	0	1	0	0	5	7	3	2	1	1	2	1	1	1	1	1	1	1	1	1	1	9	7	3	19	1	1
0	0	0	0	0	0	0	0	0	0	0	0	0	0	0	0	0	1	1	0	1	1	1	0	1	1	0	6	6	2	3	2	1	1	2	1	1	3	4	2	2	1	1	1	9	15	3	27	2	2
0	0	0	0	0	0	0	0	0	0	0	0	0	0	0	0	0	1	1	1	1	1	2	0	1	1	0	8	8	2	3	1	1	2	2	1	1	1	3	3	1	2	1	4	9	12	7	28	2	3
1	1	2	1	1	1	1	1	7	1	1	1	1	1	0	1	6	1	1	1	2	2	1	0	1	1	0	9	10	2	4	3	1	1	2	2	1	1	1	1	1	1	1	2	11	9	4	24	4	3
0	0	0	0	0	0	0	0	0	0	0	0	0	0	0	0	0	2	0	1	1	1	0	1	0	0	0	4	5	2	3	1	1	2	1	1	1	1	1	1	2	2	2	2	9	8	6	23	3	2
0	0	0	0	0	0	0	0	0	0	0	0	0	0	0	0	0	1	1	1	1	1	1	0	1	1	0	7	9	3	3	2	2	2	1	1	1	1	1	1	1	1	2	1	12	7	4	23	3	2
0	0	0	0	0	0	0	0	0	0	0	0	0	0	0	0	0	2	1	1	1	1	2	1	0	1	0	8	9	2	1	2	2	2	2	2	3	4	1	1	1	1	1	1	9	14	3	26	2	1
1	1	2	1	1	1	1	1	7	1	1	1	1	1	1	1	7	1	3	3	2	3	3	3	1	2	3	23	27	4	3	4	2	2	4	2	4	4	4	5	3	4	1	1	15	26	6	47	4	4
0	0	0	0	0	0	0	0	0	0	0	0	0	0	0	0	0	2	1	3	0	0	0	0	2	0	0	6	7	2	2	2	2	1	1	1	1	1	1	1	1	1	1	1	9	7	3	19	2	2
0	0	0	0	0	0	0	0	0	0	0	0	0	0	0	0	0	1	0	1	1	1	0	0	1	0	0	4	5	2	3	1	1	1	2	1	1	1	2	1	1	1	1	1	8	9	3	20	2	1
0	0	0	0	0	0	0	0	0	0	0	0	0	0	0	0	0	1	1	1	1	1	1	1	1	0	0	7	9	3	4	2	2	1	1	1	1	1	1	1	1	1	1	1	12	7	3	22	3	3
1	0	1	0	0	0	0	0	1	1	0	0	0	0	0	0	1	2	1	1	1	2	0	1	0	0	0	6	7	1	2	1	1	1	1	1	2	1	1	1	1	2	1	1	6	8	4	18	1	1
1	0	1	0	0	0	0	0	1	1	0	0	0	0	0	0	1	3	2	1	3	1	1	2	3	0	1	14	15	4	3	1	1	4	2	1	2	1	2	1	1	3	2	1	13	10	6	29	3	1
1	0	1	0	0	0	0	0	1	1	0	0	0	0	0	0	1	1	2	1	2	3	1	2	0	1	1	13	15	2	4	2	1	3	2	2	1	2	1	1	1	1	1	1	12	10	3	25	4	4
1	1	2	1	0	0	0	0	3	1	1	1	0	0	0	0	3	1	1	1	2	1	3	3	0	1	1	13	13	3	4	1	1	3	1	1	1	2	1	1	1	1	1	1	12	8	3	23	2	3
0	0	0	0	0	0	0	0	0	0	0	0	0	0	0	0	0	1	0	0	0	0	0	0	0	0	0	0	0	1	2	1	1	2	1	2	1	1	2	1	1	1	1	1	7	9	3	19	1	1
0	0	0	0	0	0	0	0	0	0	0	0	0	0	0	0	0	1	0	1	0	1	1	0	0	0	0	3	3	2	1	1	1	1	1	1	1	1	1	1	1	1	1	1	6	7	3	16	2	1
1	0	1	0	0	0	0	0	1	1	1	0	0	0	0	0	2	2	1	1	0	0	1	1	0	1	0	5	6	2	2	1	1	1	1	1	1	1	1	1	1	1	1	1	7	7	3	17	2	2
1	0	1	0	0	0	0	0	1	1	0	0	0	0	0	0	1	1	1	1	1	1	1	1	1	1	0	8	10	2	4	2	1	1	1	1	1	1	1	1	1	1	1	1	10	7	3	20	2	2
0	0	0	0	0	0	0	0	0	0	0	0	0	0	0	0	0	1	1	1	1	1	1	1	1	1	0	8	8	2	2	1	2	1	1	1	1	2	2	1	1	1	1	1	8	9	3	20	1	2
0	0	0	0	0	0	0	0	0	0	0	0	0	0	0	0	0	3	0	0	0	0	1	0	3	1	0	5	5	4	4	1	1	1	2	1	1	1	2	1	1	1	1	1	11	9	3	23	2	1
0	0	0	0	0	0	0	0	0	0	0	0	0	0	0	0	0	1	0	0	0	1	0	0	0	0	0	1	1	2	2	1	1	1	1	1	1	1	1	1	1	1	1	1	7	7	3	17	2	1
0	0	0	0	0	0	0	0	0	0	0	0	0	0	0	0	0	3	1	1	3	1	2	1	1	1	0	11	12	3	3	2	2	2	2	2	2	1	1	1	1	1	1	1	12	10	3	25	1	3
0	0	0	0	0	0	0	0	0	0	0	0	0	0	0	0	0	1	2	2	1	2	1	1	1	1	0	11	12	2	2	2	2	2	2	2	1	2	2	2	2	1	1	1	10	13	3	26	2	3
0	0	0	0	0	0	0	0	0	0	0	0	0	0	0	0	0	1	0	0	0	1	0	0	1	0	0	2	3	1	2	2	1	1	1	1	1	1	1	1	1	1	1	1	7	7	3	17	2	1
1	0	1	0	0	0	0	0	1	0	0	0	0	0	0	0	0	1	2	1	1	1	1	1	1	1	1	10	10	2	2	1	1	1	2	2	2	5	3	1	1	3	4	2	7	16	9	32	5	5
0	0	0	0	0	0	0	0	0	0	0	0	0	0	0	0	0	2	0	0	0	0	0	0	0	0	0	0	0	1	1	1	1	1	1	1	1	1	1	1	1	1	1	1	5	7	3	15	1	1
0	0	0	0	0	0	0	0	0	0	0	0	0	0	0	0	0	2	1	1	3	1	0	1	1	2	0	10	11	3	5	2	3	2	4	4	4	3	3	3	2	2	1	2	15	23	5	43	1	4
0	0	0	0	0	0	0	0	0	0	1	0	0	0	0	0	1	1	1	1	0	2	0	2	1	0	0	7	8	1	2	1	3	3	1	1	1	2	2	1	1	2	1	2	10	9	5	24	2	2
0	0	0	0	0	0	0	0	0	0	0	0	0	0	0	0	0	1	1	1	0	2	0	0	1	0	0	5	6	1	2	1	1	2	2	2	3	1	2	2	2	1	1	1	7	14	3	24	2	1
1	1	2	1	1	1	1	1	7	1	1	1	1	1	1	1	7	4	3	3	3	2	3	3	3	3	3	26	30	4	5	5	3	5	1	5	5	5	5	3	4	5	5	5	22	28	15	65	3	5
0	0	0	0	0	0	0	0	0	0	0	0	0	0	0	0	0	1	0	0	0	0	0	0	0	0	0	0	0	2	2	1	1	1	1	1	1	1	1	1	1	1	1	1	7	7	3	17	1	1
0	0	0	0	0	0	0	0	0	0	0	0	0	0	0	0	0	1	0	0	0	0	0	0	0	0	0	0	0	2	2	1	1	1	1	1	1	1	1	1	1	1	1	1	7	7	3	17	1	2
0	1	1	0	0	0	0	0	1	0	0	0	0	0	0	0	0	1	1	1	0	1	0	3	3	0	0	9	11	2	4	3	1	3	3	3	3	3	2	2	1	1	2	3	13	17	6	36	2	2
1	1	2	1	1	1	0	1	6	1	1	1	1	1	0	1	6	1	1	3	1	3	1	3	0	0	1	13	16	3	3	3	2	3	1	1	1	1	1	1	1	1	1	1	14	7	3	24	5	5
0	0	0	0	0	0	0	0	0	1	0	0	0	0	0	0	1	1	3	3	3	3	3	2	3	2	0	22	25	4	5	3	1	2	3	3	2	3	4	2	1	3	2	3	15	18	8	41	3	4
0	0	0	0	0	0	0	0	0	0	0	0	0	0	0	0	0	2	1	1	0	1	1	0	0	0	0	4	5	2	2	1	1	1	1	1	1	1	1	1	1	1	1	1	7	7	3	17	1	1
1	0	1	0	0	0	0	0	1	1	0	0	0	0	0	0	1	1	1	1	3	0	1	1	1	0	1	9	11	2	2	1	1	2	1	2	1	1	1	1	1	1	1	4	8	8	6	22	3	2
1	0	1	0	0	0	0	0	1	1	0	0	0	0	0	0	1	1	3	2	3	3	3	1	3	0	0	18	20	1	1	1	1	1	1	3	2	3	1	1	1	2	1	2	5	12	5	22	1	2
0	1	1	0	0	0	0	0	1	0	0	0	0	0	0	0	0	1	1	1	2	1	3	1	1	0	0	10	12	3	5	2	2	3	1	1	1	1	2	1	1	1	1	1	15	8	3	26	1	5
1	0	1	0	0	0	0	0	1	1	0	0	0	0	0	0	1	1	1	1	1	0	1	1	1	0	1	7	8	2	3	1	1	1	1	2	1	1	2	1	1	3	2	1	8	9	6	23	4	3
0	0	0	0	0	0	0	0	0	0	1	0	0	0	0	0	1	3	0	0	1	3	1	1	3	1	0	10	12	2	2	1	2	2	2	2	1	2	1	3	1	1	1	1	9	12	3	24	5	1
0	0	0	0	0	0	0	0	0	0	0	0	0	0	0	0	0	1	1	1	2	1	1	0	1	1	0	8	10	2	3	1	2	2	2	3	1	2	2	1	1	1	1	1	10	12	3	25	2	3
0	0	0	0	0	0	0	0	0	0	0	0	0	0	0	0	0	1	1	0	0	1	1	0	0	1	0	4	4	1	5	1	1	5	1	1	1	1	2	1	1	1	1	1	13	8	3	24	1	2
0	0	0	0	0	0	0	0	0	0	0	0	0	0	0	0	0	1	1	0	0	1	1	1	1	1	0	6	7	1	4	1	1	1	1	1	1	1	2	1	1	2	2	1	8	8	5	21	2	1
0	0	0	0	0	0	0	0	0	0	0	0	0	0	0	0	0	1	1	0	0	1	0	0	0	0	0	2	2	1	2	1	1	1	1	1	1	1	1	1	1	1	1	1	6	7	3	16	1	1
0	0	0	0	0	0	0	0	0	1	1	1	1	1	1	1	7	1	1	2	3	2	1	3	1	0	0	13	15	1	4	1	1	1	1	1	1	1	1	1	1	1	1	1	8	7	3	18	2	3
0	0	0	0	0	0	0	0	0	0	0	0	0	0	0	0	0	2	0	1	0	1	1	1	1	1	0	6	6	2	2	1	1	1	3	1	1	2	2	1	1	1	1	1	7	11	3	21	2	1
0	0	0	0	0	0	0	0	0	0	0	0	0	0	0	0	0	2	1	1	1	1	0	0	0	0	0	4	4	1	4	1	1	1	3	2	1	1	1	1	1	1	1	1	8	10	3	21	2	2
1	1	2	1	1	1	0	0	5	1	1	1	1	1	0	0	5	1	1	1	1	1	2	1	1	1	1	10	11	2	5	2	2	3	2	3	2	2	1	1	1	1	1	1	14	12	3	29	3	3
0	0	0	0	0	0	0	0	0	0	0	0	0	0	0	0	0	3	1	1	0	0	1	0	1	0	0	4	4	2	2	2	1	2	2	1	1	2	1	1	1	2	1	1	9	9	4	22	2	2
1	0	1	0	0	0	0	0	1	1	0	0	0	0	0	0	1	1	1	0	2	2	3	2	2	1	1	14	17	2	5	2	4	2	2	2	4	3	4	4	3	1	1	1	15	22	3	40	4	3
0	0	0	0	0	0	0	0	0	0	0	0	0	0	0	0	0	1	0	0	0	1	0	0	0	2	0	3	3	1	1	2	1	1	1	1	1	1	1	1	1	3	3	4	6	7	10	23	1	1
0	0	0	0	0	0	0	0	0	0	0	0	0	0	0	0	0	1	1	1	0	2	2	0	3	0	0	9	10	1	3	2	1	1	1	1	1	1	1	1	1	1	1	1	8	7	3	18	3	3
1	0	1	0	0	0	0	0	1	0	0	0	0	0	0	0	0	3	1	1	1	1	0	1	1	1	1	8	8	2	2	2	2	2	2	2	2	1	2	1	1	1	1	2	10	11	4	25	2	3
0	0	0	0	0	0	0	0	0	0	0	0	0	0	0	0	0	1	1	1	3	3	0	0	1	0	0	9	10	2	1	1	2	1	3	1	1	1	1	3	1	2	1	1	7	11	4	22	5	5
0	0	0	0	0	0	0	0	0	0	0	0	0	0	0	0	0	2	1	1	1	1	0	1	1	1	0	7	8	1	5	1	1	1	1	1	1	1	1	1	1	1	1	1	9	7	3	19	2	5
1	0	1	0	0	0	0	0	1	1	1	1	1	1	0	0	5	2	2	3	2	3	3	3	1	0	0	17	18	2	3	2	1	3	3	1	2	3	2	1	1	3	1	3	11	13	7	31	4	4
0	0	0	0	0	0	0	0	0	0	0	0	0	0	0	0	0	1	0	1	0	1	1	0	0	0	0	3	6	2	2	2	1	1	1	1	1	1	2	2	1	3	2	1	8	9	6	23	1	1
0	0	0	0	0	0	0	0	0	0	0	0	0	0	0	0	0	2	1	1	1	0	1	3	1	3	0	11	12	3	5	1	2	5	1	2	3	2	2	3	1	1	1	4	16	14	6	36	1	4
1	1	2	1	0	1	0	1	5	1	1	1	1	0	0	0	4	1	3	2	2	2	2	3	3	3	2	22	24	2	3	2	1	5	2	3	2	4	3	1	1	2	1	2	13	16	5	34	5	5
1	0	1	0	0	0	0	0	1	1	0	0	0	0	0	0	1	1	1	3	1	3	1	0	1	1	0	11	13	1	4	1	2	2	2	2	2	2	1	1	1	1	1	1	10	11	3	24	4	3
0	0	0	0	0	0	0	0	0	1	0	0	0	0	0	0	1	1	1	1	1	1	0	0	1	0	0	5	5	2	3	1	1	1	2	1	1	1	1	1	1	1	1	1	8	8	3	19	2	3
1	0	1	0	0	0	0	0	1	1	0	0	0	0	0	0	1	2	1	1	2	2	2	1	0	3	0	12	15	3	4	5	5	4	3	2	3	5	4	5	3	4	2	1	21	25	7	53	3	4
0	0	0	0	0	0	0	0	0	0	0	0	0	0	0	0	0	1	1	1	1	0	0	0	1	1	0	5	6	1	2	3	1	2	2	1	1	1	2	2	2	1	1	2	9	11	4	24	1	1
0	0	0	0	0	0	0	0	0	0	0	0	0	0	0	0	0	1	1	2	2	2	0	0	1	1	0	9	10	1	2	1	1	1	1	1	1	1	2	1	1	1	1	2	6	8	4	18	2	2
0	0	0	0	0	0	0	0	0	0	0	0	0	0	0	0	0	1	0	0	0	0	0	0	0	0	0	0	0	1	1	1	1	1	1	1	1	1	1	1	1	1	1	1	5	7	3	15	1	1
0	0	0	0	0	0	0	0	0	0	0	0	0	0	0	0	0	1	1	1	3	0	0	0	0	1	0	6	6	1	2	1	1	1	1	1	1	1	2	1	1	1	1	1	6	8	3	17	1	1
0	0	0	0	0	0	0	0	0	1	0	0	0	0	0	0	1	5	1	1	0	1	0	1	1	0	1	6	7	3	3	1	1	2	1	2	1	1	2	1	1	2	1	1	10	9	4	23	3	4
1	0	1	0	0	0	0	0	1	1	0	0	0	0	0	0	1	1	1	2	0	1	0	1	0	0	0	5	7	2	4	3	2	1	2	1	2	2	3	3	1	1	1	1	12	14	3	29	2	4
1	1	2	1	1	1	0	1	6	1	1	1	1	1	0	1	6	4	3	3	3	3	3	3	3	3	3	27	31	5	5	5	3	5	2	5	5	5	5	5	1	5	5	2	23	28	12	63	5	5
0	0	0	0	0	0	0	0	0	0	0	0	0	0	0	0	0	1	0	1	0	1	0	0	0	1	0	3	3	3	3	1	2	3	3	1	1	1	2	3	1	1	1	1	12	12	3	27	1	3
1	1	2	0	1	0	1	0	4	1	1	1	1	1	1	1	7	1	2	2	3	2	2	3	2	2	3	21	23	4	5	4	3	4	1	1	5	3	5	1	1	1	1	1	20	17	3	40	1	5
0	0	0	0	0	0	0	0	0	0	0	0	0	0	0	0	0	1	1	1	0	1	0	1	1	0	0	5	7	2	5	1	2	3	5	3	2	3	3	1	1	1	1	2	13	18	4	35	2	3
1	0	1	0	0	0	0	0	1	1	1	1	1	0	0	0	4	1	2	2	2	2	2	1	1	1	2	15	17	2	3	2	1	2	3	1	1	2	1	1	1	2	2	1	10	10	5	25	3	2
1	0	1	0	0	0	0	0	1	1	1	1	1	1	0	1	6	1	3	2	3	3	3	1	3	1	2	21	24	3	5	1	1	1	1	1	1	2	3	3	1	3	2	2	11	12	7	30	1	5
0	0	0	0	0	0	0	0	0	0	0	0	0	0	0	0	0	2	0	1	0	2	1	0	0	1	0	5	5	3	1	1	1	1	1	1	1	1	2	1	1	1	1	1	7	8	3	18	1	1
1	1	2	0	0	0	0	0	2	0	1	0	0	0	0	0	1	2	1	1	1	1	1	0	1	0	0	6	7	2	2	1	1	1	1	2	2	1	1	1	1	1	1	1	7	9	3	19	2	1
1	1	2	1	1	0	0	0	4	1	1	1	1	0	0	0	4	1	1	1	0	1	1	1	2	1	1	9	11	3	4	2	3	3	2	1	1	1	2	1	1	2	1	1	15	9	4	28	4	4
1	0	1	0	0	0	0	0	1	1	0	0	0	0	0	0	1	1	1	0	0	1	1	0	1	2	0	6	7	1	2	1	1	1	1	1	2	2	1	1	1	5	2	4	6	9	11	26	2	2
1	1	2	1	1	1	0	0	5	1	1	1	1	1	0	0	5	4	3	2	3	3	2	3	2	2	3	23	25	4	5	4	4	5	4	5	4	5	5	4	1	4	3	3	22	28	10	60	1	4
0	0	0	0	0	0	0	0	0	0	0	0	0	0	0	0	0	1	0	1	0	0	0	0	0	0	0	1	1	1	2	1	1	1	2	1	1	1	1	1	1	1	1	1	6	8	3	17	1	1
0	0	0	0	0	0	0	0	0	0	0	0	0	0	0	0	0	2	0	1	1	1	0	1	1	0	0	5	5	2	3	1	2	2	1	1	1	1	1	1	1	1	1	1	10	7	3	20	2	1
0	0	0	0	0	0	0	0	0	1	0	0	0	0	0	0	1	1	1	1	1	2	1	1	1	0	0	8	10	3	4	1	1	1	1	1	1	1	1	1	1	1	1	1	10	7	3	20	2	4
0	0	0	0	0	0	0	0	0	0	0	0	0	0	0	0	0	3	1	1	1	1	0	0	2	1	0	7	7	2	3	1	1	1	2	1	2	1	2	1	1	2	1	1	8	10	4	22	2	2
0	0	0	0	0	0	0	0	0	0	0	0	0	0	0	0	0	1	0	0	0	3	0	0	3	0	0	6	6	1	1	1	1	1	1	1	1	1	1	1	1	1	1	1	5	7	3	15	2	2
0	0	0	0	0	0	0	0	0	0	0	0	0	0	0	0	0	1	1	0	1	1	1	0	0	0	0	4	4	2	2	3	1	1	1	1	2	2	1	1	1	2	1	1	9	9	4	22	2	1
0	0	0	0	0	0	0	0	0	0	0	0	0	0	0	0	0	1	0	0	0	0	0	0	2	0	0	2	2	1	1	1	1	1	1	1	2	1	1	1	4	1	1	1	5	11	3	19	1	1
1	1	2	1	1	1	1	1	7	1	1	1	1	1	1	1	7	1	3	3	3	2	3	3	3	2	3	25	28	2	2	3	2	3	2	1	1	1	2	2	1	2	1	1	12	10	4	26	5	5
0	0	0	0	0	0	0	0	0	1	1	0	0	0	0	0	2	1	2	2	1	2	0	1	0	0	1	9	11	1	2	1	1	3	1	1	1	2	1	1	1	1	1	1	8	8	3	19	2	4
0	0	0	0	0	0	0	0	0	1	0	0	0	0	0	0	1	1	0	0	0	0	0	1	0	0	0	1	1	1	3	1	1	1	1	1	1	1	1	1	1	1	1	1	7	7	3	17	2	2
0	0	0	0	0	0	0	0	0	0	0	0	0	0	0	0	0	1	2	1	0	1	0	1	2	1	0	8	9	3	4	2	1	1	2	1	1	1	1	1	1	1	2	1	11	8	4	23	2	4
1	0	1	0	0	0	0	0	1	1	0	0	0	0	0	0	1	3	1	2	2	3	1	2	3	1	0	15	17	2	3	1	1	1	1	1	1	1	1	1	2	2	1	1	8	8	4	20	4	4
0	0	0	0	0	0	0	0	0	0	0	0	0	0	0	0	0	1	1	1	2	1	1	0	2	3	0	11	11	2	4	1	1	1	2	2	1	1	3	1	1	1	1	1	9	11	3	23	4	3
0	0	0	0	0	0	0	0	0	0	0	0	0	0	0	0	0	1	0	0	0	0	0	0	0	0	0	0	0	1	2	1	1	1	1	1	1	1	1	1	1	1	1	1	6	7	3	16	1	1
0	0	0	0	0	0	0	0	0	0	0	0	0	0	0	0	0	2	1	1	2	1	1	0	1	0	0	7	8	2	2	1	1	2	1	1	2	2	3	1	2	2	1	3	8	12	6	26	1	2
0	0	0	0	0	0	0	0	0	0	0	0	0	0	0	0	0	1	1	1	1	0	0	1	1	0	0	5	5	2	1	1	1	1	1	1	1	1	1	2	1	1	1	1	6	8	3	17	1	1
0	0	0	0	0	0	0	0	0	0	0	0	0	0	0	0	0	1	0	1	1	1	2	0	1	0	0	6	7	1	3	1	1	1	3	1	1	1	2	1	1	2	1	2	7	10	5	22	1	2
0	0	0	0	0	0	0	0	0	0	0	0	0	0	0	0	0	1	0	1	1	1	0	0	0	0	0	3	3	1	2	1	1	1	2	3	1	1	2	2	1	1	1	1	6	12	3	21	1	3
0	0	0	0	0	0	0	0	0	0	0	0	0	0	0	0	0	2	1	1	0	1	1	0	1	1	0	6	6	2	3	1	1	1	2	1	2	1	1	1	1	1	1	1	8	9	3	20	2	2
0	0	0	0	0	0	0	0	0	1	0	0	0	0	0	0	1	2	1	1	3	3	2	3	1	0	0	14	16	2	4	1	4	4	1	1	3	3	1	1	1	2	1	1	15	11	4	30	3	5
0	0	0	0	0	0	0	0	0	1	1	1	0	0	0	1	4	1	0	1	0	1	1	0	1	0	0	4	4	2	3	1	1	2	3	1	1	2	2	1	1	2	1	1	9	11	4	24	2	1
1	0	1	1	0	0	0	0	2	1	1	1	1	0	0	1	5	1	1	2	0	3	2	1	2	3	1	15	17	3	4	1	1	2	1	1	3	2	3	1	1	2	1	1	11	12	4	27	2	4
0	0	0	0	0	0	0	0	0	0	0	0	0	0	0	0	0	1	0	1	0	1	0	0	1	0	0	3	3	1	2	1	1	1	1	2	2	1	2	1	1	2	1	1	6	10	4	20	2	2
0	0	0	0	0	0	0	0	0	0	0	0	0	0	0	0	0	1	1	1	2	1	2	1	1	0	0	9	11	2	3	1	1	4	2	1	2	1	1	1	1	1	1	1	11	9	3	23	1	2
1	0	1	0	0	0	0	0	1	1	0	0	0	0	0	0	1	1	3	2	2	3	2	3	1	2	1	19	21	1	4	1	1	4	4	4	2	1	2	1	1	1	1	1	11	15	3	29	4	4
1	0	1	0	0	0	0	0	1	1	0	0	0	0	0	0	1	1	1	2	0	3	2	3	1	0	0	12	14	2	4	1	2	2	1	1	4	1	2	1	1	1	1	1	11	11	3	25	2	5
0	0	0	0	0	0	0	0	0	1	1	1	1	0	0	1	5	1	3	3	1	3	3	1	3	1	1	19	22	2	5	2	1	2	4	5	3	4	5	5	5	2	2	1	12	31	5	48	5	3
0	0	0	0	0	0	0	0	0	0	0	0	0	0	0	0	0	4	3	2	3	1	1	2	1	2	0	15	16	4	4	5	4	5	1	1	2	4	1	2	4	1	1	1	22	15	3	40	2	2
0	0	0	0	0	0	0	0	0	0	0	0	0	0	0	0	0	1	0	0	0	0	0	0	0	0	0	0	0	1	1	1	1	1	1	1	1	1	1	1	1	1	1	1	5	7	3	15	1	1
0	0	0	0	0	0	0	0	0	0	0	0	0	0	0	0	0	1	0	0	0	0	0	0	0	0	0	0	0	1	2	1	1	1	1	1	1	1	1	1	1	1	1	1	6	7	3	16	1	1
0	0	0	0	0	0	0	0	0	0	0	0	0	0	0	0	0	1	0	0	0	1	0	1	0	0	0	2	2	1	3	1	1	1	1	1	1	1	1	1	1	1	1	1	7	7	3	17	1	1
0	0	0	0	0	0	0	0	0	0	0	0	0	0	0	0	0	1	0	0	1	1	1	0	0	0	0	3	3	2	2	1	1	1	2	2	1	1	1	1	1	1	1	1	7	9	3	19	3	1
0	0	0	0	0	0	0	0	0	0	0	0	0	0	0	0	0	1	0	1	0	1	0	0	0	0	0	2	2	1	2	1	1	1	1	1	1	1	1	1	1	1	1	1	6	7	3	16	2	2
0	0	0	0	0	0	0	0	0	0	0	0	0	0	0	0	0	2	0	0	0	1	0	0	0	0	0	1	1	1	1	1	1	1	1	1	1	1	1	1	1	1	1	1	5	7	3	15	1	1
0	0	0	0	0	0	0	0	0	0	0	0	0	0	0	0	0	2	1	1	3	2	2	1	3	3	0	16	19	2	5	1	2	2	3	4	2	4	5	2	1	3	1	5	12	21	9	42	2	5
0	0	0	0	0	0	0	0	0	0	0	0	0	0	0	0	0	1	0	1	1	1	0	0	0	0	0	3	3	2	1	1	1	1	1	1	1	1	1	1	1	1	1	1	6	7	3	16	1	2
0	0	0	0	0	0	0	0	0	0	0	0	0	0	0	0	0	2	1	0	0	1	0	0	0	1	0	3	3	2	4	4	1	1	1	1	1	1	1	1	1	1	1	1	12	7	3	22	1	2
0	0	0	0	0	0	0	0	0	1	0	0	0	0	0	0	1	1	1	1	1	1	0	1	2	1	0	8	8	1	2	2	2	1	1	1	1	1	2	1	1	2	1	1	8	8	4	20	1	2
0	0	0	0	0	0	0	0	0	0	0	0	0	0	0	0	0	1	0	0	0	0	0	0	0	0	0	0	0	1	1	1	1	2	2	1	3	1	2	1	1	1	1	1	6	11	3	20	1	1
0	0	0	0	0	0	0	0	0	0	0	0	0	0	0	0	0	2	0	1	0	1	0	0	1	0	0	3	3	1	2	1	1	1	5	2	2	2	4	1	1	1	1	4	6	17	6	29	2	2
0	0	0	0	0	0	0	0	0	0	0	0	0	0	0	0	0	1	0	0	0	1	0	0	0	0	0	1	1	1	2	1	1	1	1	1	1	1	1	1	1	1	1	1	6	7	3	16	1	1
0	0	0	0	0	0	0	0	0	0	0	0	0	0	0	0	0	1	1	1	3	1	0	0	1	0	0	7	8	2	3	1	1	2	1	1	3	1	1	2	1	1	1	2	9	10	4	23	2	1
0	0	0	0	0	0	0	0	0	0	0	0	0	0	0	0	0	3	1	1	1	1	0	1	0	0	0	5	5	2	4	1	1	1	1	1	1	1	1	1	1	1	1	1	9	7	3	19	5	2
0	0	0	0	0	0	0	0	0	0	0	0	0	0	0	0	0	1	1	0	0	0	0	0	1	0	0	2	2	2	2	1	1	1	2	1	1	1	1	1	1	1	1	1	7	8	3	18	1	1
0	0	0	0	0	0	0	0	0	1	0	0	0	0	0	0	1	2	1	0	1	1	1	0	0	0	0	4	4	1	1	1	1	1	1	1	1	1	1	1	1	1	1	1	5	7	3	15	1	1
0	0	0	0	0	0	0	0	0	0	0	0	0	0	0	0	0	1	0	1	0	0	0	0	0	0	0	1	1	1	1	1	1	1	2	1	1	1	1	1	1	1	1	1	5	8	3	16	1	1
0	0	0	0	0	0	0	0	0	1	1	1	0	0	0	0	3	1	2	1	0	1	0	1	1	0	0	6	7	1	2	1	1	1	2	1	1	3	1	1	1	1	1	1	6	10	3	19	1	2
0	0	0	0	0	0	0	0	0	1	0	0	0	0	0	0	1	1	1	1	0	3	0	0	1	0	0	6	7	1	5	1	1	1	2	1	2	1	1	1	1	1	1	1	9	9	3	21	2	1
0	0	0	0	0	0	0	0	0	0	0	0	0	0	0	0	0	1	0	0	0	0	0	0	0	0	0	0	0	1	5	1	1	1	1	1	1	1	1	1	1	1	1	1	9	7	3	19	1	1
0	0	0	0	0	0	0	0	0	0	0	0	0	0	0	0	0	1	1	1	0	3	1	1	2	1	0	10	11	2	3	1	1	2	1	1	1	1	1	1	1	1	1	1	9	7	3	19	1	2
0	0	0	0	0	0	0	0	0	0	0	0	0	0	0	0	0	2	0	1	1	0	0	0	1	0	0	3	3	2	1	1	1	1	1	1	1	1	1	1	1	1	1	1	6	7	3	16	1	1
0	0	0	0	0	0	0	0	0	0	1	0	0	0	0	0	1	1	1	3	3	1	1	0	1	0	0	10	11	2	3	2	1	2	5	2	1	1	2	1	1	1	1	1	10	13	3	26	1	4
0	0	0	0	0	0	0	0	0	0	0	0	0	0	0	0	0	2	0	0	0	1	0	0	0	0	0	1	1	2	2	1	1	1	1	1	1	1	2	1	1	1	1	1	7	8	3	18	1	1
0	0	0	0	0	0	0	0	0	1	0	0	0	0	0	0	1	1	0	0	0	1	1	0	1	0	0	3	4	2	3	2	1	1	2	3	1	2	2	1	1	1	2	3	9	12	6	27	1	2
0	0	0	0	0	0	0	0	0	0	0	0	0	0	0	0	0	3	1	1	1	1	1	1	2	1	0	9	10	2	5	2	2	2	2	2	3	2	4	2	2	2	2	1	13	17	5	35	3	2
0	0	0	0	0	0	0	0	0	0	0	0	0	0	0	0	0	1	0	0	0	0	0	1	0	0	0	1	1	1	1	1	1	1	5	1	1	1	1	1	1	1	1	1	5	11	3	19	1	1
0	0	0	0	0	0	0	0	0	0	0	0	0	0	0	0	0	1	1	1	0	2	0	0	0	0	0	4	5	1	2	2	1	2	3	1	2	1	2	1	2	1	1	1	8	12	3	23	1	2
0	0	0	0	0	0	0	0	0	0	0	0	0	0	0	0	0	1	1	1	0	0	0	0	1	0	0	3	3	1	2	1	1	2	2	2	2	2	1	1	1	1	1	1	7	11	3	21	2	2
0	0	0	0	0	0	0	0	0	0	0	0	0	0	0	0	0	1	0	0	1	1	0	0	0	0	0	2	3	2	2	1	1	1	1	1	1	1	1	1	1	1	1	1	7	7	3	17	2	1
1	0	1	0	0	0	0	0	1	1	0	0	0	0	0	0	1	1	2	2	3	3	2	1	2	1	1	17	20	3	4	2	2	2	3	2	2	3	4	3	3	1	1	1	13	20	3	36	3	3
0	0	0	0	0	0	0	0	0	0	0	0	0	0	0	0	0	1	0	0	0	1	1	0	1	0	0	3	3	1	2	1	1	1	2	1	1	1	1	1	1	1	1	1	6	8	3	17	1	1
1	0	1	0	0	0	0	0	1	1	0	0	0	0	0	0	1	1	3	3	3	3	2	2	1	1	1	19	22	3	4	2	4	2	2	1	1	2	1	1	1	1	1	1	15	9	3	27	4	5
1	0	1	0	0	0	0	0	1	1	0	0	0	0	0	0	1	2	1	1	1	1	2	1	0	1	1	9	10	3	4	2	2	3	1	1	2	3	3	1	2	1	1	1	14	13	3	30	3	3
1	0	1	0	0	0	0	0	1	1	0	0	0	0	0	0	1	1	1	1	0	1	1	1	0	0	1	6	7	3	2	1	1	1	2	1	1	1	1	1	1	1	1	1	8	8	3	19	1	2
0	0	0	0	0	0	0	0	0	1	0	0	0	0	0	0	1	1	1	1	0	1	1	0	1	0	0	5	5	1	2	1	1	1	1	1	1	1	1	1	1	1	1	1	6	7	3	16	1	1
1	1	2	1	1	1	0	1	6	1	1	1	1	1	0	1	6	1	1	3	2	2	3	2	3	2	2	20	23	3	5	1	1	3	3	1	1	3	2	2	1	2	1	4	13	13	7	33	5	5
0	0	0	0	0	0	0	0	0	0	0	0	0	0	0	0	0	1	0	0	0	0	0	0	1	0	0	1	1	3	4	1	1	5	3	2	2	3	2	1	2	1	2	1	14	15	4	33	1	1
0	0	0	0	0	0	0	0	0	0	0	0	0	0	0	0	0	1	0	0	1	1	1	0	0	0	0	3	3	1	3	1	1	1	2	1	1	1	1	1	1	1	1	1	7	8	3	18	1	1
0	0	0	0	0	0	0	0	0	0	0	0	0	0	0	0	0	1	0	0	0	1	0	0	0	0	0	1	1	1	1	1	1	1	1	1	1	1	1	1	1	1	1	1	5	7	3	15	1	1
1	1	2	1	1	1	0	1	6	1	1	1	1	1	0	1	6	3	2	2	1	1	3	2	3	1	1	16	19	5	5	5	3	5	4	3	3	3	4	2	2	3	2	2	23	21	7	51	5	4
0	0	0	0	0	0	0	0	0	1	1	1	1	1	1	0	6	1	1	2	2	3	3	2	1	2	0	16	16	5	5	1	3	4	1	1	1	4	2	1	1	3	3	3	18	11	9	38	3	4
0	0	0	0	0	0	0	0	0	0	0	0	0	0	0	0	0	1	0	1	0	1	0	0	0	0	0	2	2	2	3	1	1	1	1	1	2	3	1	1	1	1	1	1	8	10	3	21	1	1
0	0	0	0	0	0	0	0	0	1	0	0	0	0	0	0	1	1	1	1	1	2	0	0	3	1	0	9	10	1	1	1	1	2	2	2	2	1	2	1	1	1	1	1	6	11	3	20	1	1
0	0	0	0	0	0	0	0	0	1	1	1	1	0	0	0	4	1	0	0	2	2	3	0	1	2	0	10	11	1	2	3	1	2	1	1	1	1	1	1	1	2	1	2	9	7	5	21	1	1
0	0	0	0	0	0	0	0	0	0	0	0	0	0	0	0	0	1	1	2	1	3	1	0	1	0	0	9	12	2	2	2	1	1	5	1	2	3	3	2	1	1	1	1	8	17	3	28	4	3
0	0	0	0	0	0	0	0	0	0	0	0	0	0	0	0	0	1	1	1	1	3	0	1	0	1	0	8	10	1	3	2	1	1	1	1	1	1	2	1	1	2	2	1	8	8	5	21	5	5
0	0	0	0	0	0	0	0	0	0	0	0	0	0	0	0	0	1	1	1	1	1	3	0	0	0	0	7	8	2	3	2	1	1	1	2	1	1	2	1	1	1	1	1	9	9	3	21	3	3
0	0	0	0	0	0	0	0	0	0	0	0	0	0	0	0	0	1	1	1	0	1	1	0	3	1	0	8	8	1	4	1	1	1	1	1	1	1	1	1	1	1	1	2	8	7	4	19	1	1
1	0	1	0	0	0	0	0	1	1	0	0	0	0	0	0	1	1	1	1	0	1	1	1	0	0	0	5	6	2	3	1	1	1	2	2	1	1	2	1	1	1	1	1	8	10	3	21	1	1
1	1	2	0	1	1	0	0	4	1	1	1	0	0	0	0	3	1	3	1	1	1	3	1	1	1	1	13	16	5	5	5	3	5	1	1	2	3	3	1	1	1	1	1	23	12	3	38	3	5
0	0	0	0	0	0	0	0	0	1	0	0	0	0	0	0	1	1	1	2	1	2	1	1	1	1	0	10	12	2	2	1	1	3	2	1	1	1	2	1	1	1	1	1	9	9	3	21	1	3
1	1	2	1	1	1	0	1	6	1	1	1	1	1	1	1	7	1	2	1	2	1	1	1	1	1	1	11	13	1	2	2	1	3	1	1	1	2	1	1	1	1	1	1	9	8	3	20	3	3
1	0	1	0	0	0	0	0	1	1	0	0	0	0	0	0	1	1	2	1	1	1	1	1	1	1	0	9	11	2	4	1	1	2	3	1	2	1	1	1	1	1	1	1	10	10	3	23	5	2
0	0	0	0	0	0	0	0	0	0	0	0	0	0	0	0	0	1	1	1	0	1	0	1	0	1	0	5	7	1	3	1	1	1	1	1	3	2	2	1	1	1	1	1	7	11	3	21	1	1
1	1	2	0	0	0	0	0	2	1	0	0	0	0	0	0	1	1	1	0	0	1	0	1	1	1	1	6	7	2	3	3	1	1	2	2	1	1	1	1	1	2	2	2	10	9	6	25	2	1
0	0	0	0	0	0	0	0	0	0	0	0	0	0	0	0	0	1	0	0	0	1	1	0	1	0	0	3	4	2	2	1	1	2	1	1	1	1	1	1	1	1	1	1	8	7	3	18	1	1
0	0	0	0	0	0	0	0	0	0	0	0	0	0	0	0	0	1	0	0	0	1	0	0	0	0	0	1	1	1	1	1	1	1	1	1	1	1	1	1	1	1	1	1	5	7	3	15	1	1
1	0	1	0	0	0	0	0	1	1	0	0	0	0	0	0	1	1	3	3	3	3	3	1	3	1	0	20	21	1	4	3	1	2	1	1	1	1	1	1	1	1	1	1	11	7	3	21	2	2
0	0	0	0	0	0	0	0	0	1	1	1	1	0	0	0	4	1	3	3	3	3	3	3	3	1	1	23	26	4	5	5	2	3	2	2	5	5	5	5	1	2	2	2	19	25	6	50	5	5
0	0	0	0	0	0	0	0	0	0	0	0	0	0	0	0	0	1	1	1	0	1	0	0	1	0	0	4	5	1	5	1	1	1	1	2	2	1	4	1	1	2	2	2	9	12	6	27	1	1
0	0	0	0	0	0	0	0	0	0	0	0	0	0	0	0	0	1	1	0	0	0	0	0	0	0	0	1	1	1	2	1	1	1	1	1	1	1	1	1	1	1	1	1	6	7	3	16	1	1
0	0	0	0	0	0	0	0	0	0	0	0	0	0	0	0	0	1	1	1	1	1	0	1	0	0	0	5	6	2	4	2	2	1	1	1	1	1	1	1	1	2	1	1	11	7	4	22	2	2
1	0	1	0	0	0	0	0	1	1	0	0	0	0	0	0	1	1	2	1	2	1	1	1	1	0	0	9	11	3	4	1	3	1	1	2	1	2	2	2	1	1	1	1	12	11	3	26	4	3
1	0	1	0	0	0	0	0	1	1	0	0	0	0	0	0	1	1	1	1	1	1	1	2	1	0	1	9	11	1	5	1	1	1	1	1	1	3	3	1	1	1	1	1	9	11	3	23	2	4
1	0	1	0	0	0	0	0	1	0	0	0	0	0	0	0	0	1	2	1	1	1	1	1	0	0	1	8	9	1	5	1	1	1	1	3	1	1	1	1	1	1	2	1	9	9	4	22	3	2
0	0	0	0	0	0	0	0	0	0	0	0	0	0	0	0	0	1	3	1	3	1	1	1	1	1	0	12	14	1	2	1	2	1	2	1	1	5	3	1	1	1	1	1	7	14	3	24	2	2
1	0	1	0	0	0	0	0	1	1	0	0	0	0	0	0	1	3	3	1	1	1	1	1	1	1	0	10	12	4	5	1	3	5	3	3	3	4	4	2	2	1	2	1	18	21	4	43	4	3
0	0	0	0	0	0	0	0	0	0	0	0	0	0	0	0	0	1	0	1	0	1	0	0	0	0	0	2	2	2	3	1	1	1	1	1	1	1	1	1	1	1	1	1	8	7	3	18	2	1
1	0	1	0	0	0	0	0	1	1	0	0	0	0	0	0	1	1	1	2	3	2	1	1	2	1	0	13	14	2	2	2	1	1	3	2	2	2	2	1	1	2	1	1	8	13	4	25	2	3
0	0	0	0	0	0	0	0	0	0	0	0	0	0	0	0	0	1	1	1	1	1	0	0	0	0	0	4	5	2	3	1	2	1	1	1	1	1	1	1	1	1	1	1	9	7	3	19	1	1
0	0	0	0	0	0	0	0	0	1	0	0	0	0	0	0	1	1	0	1	0	0	2	0	0	1	0	4	4	1	1	1	1	1	2	1	1	1	1	1	1	1	1	1	5	8	3	16	2	2
0	0	0	0	0	0	0	0	0	1	1	1	1	0	0	1	5	1	1	1	2	1	3	1	1	1	1	12	14	3	4	2	3	3	2	1	1	3	2	1	1	3	3	2	15	11	8	34	2	4
0	0	0	0	0	0	0	0	0	0	0	0	0	0	0	0	0	1	1	1	0	1	0	0	0	0	0	3	3	1	3	1	1	2	1	1	1	1	1	1	1	1	1	1	8	7	3	18	1	4
1	0	1	0	0	0	0	0	1	1	1	1	0	0	0	1	4	1	2	2	1	3	3	2	3	1	1	18	21	5	5	3	3	5	4	5	3	3	5	1	1	1	1	1	21	22	3	46	4	5
0	0	0	0	0	0	0	0	0	1	0	0	0	0	0	0	1	1	1	1	0	1	0	1	1	0	0	5	7	2	2	1	1	2	2	1	2	1	5	1	1	1	1	1	8	13	3	24	3	4
1	0	1	0	0	0	0	0	1	1	0	0	0	0	0	0	1	1	0	1	0	1	0	0	0	0	0	2	2	1	1	1	1	1	1	1	1	1	1	1	1	1	1	1	5	7	3	15	1	1
0	0	0	0	0	0	0	0	0	0	0	0	0	0	0	0	0	1	0	1	2	2	0	0	3	1	0	9	9	2	3	1	1	2	1	1	1	1	1	1	1	1	1	1	9	7	3	19	1	1
0	0	0	0	0	0	0	0	0	0	0	0	0	0	0	0	0	1	0	0	1	0	0	0	0	0	0	1	1	2	3	1	1	1	2	1	1	1	2	1	1	1	1	1	8	9	3	20	1	3
0	0	0	0	0	0	0	0	0	0	0	0	0	0	0	0	0	1	1	1	2	3	1	0	0	0	0	8	9	1	2	1	1	1	1	1	1	1	2	1	1	1	1	1	6	8	3	17	1	2
0	0	0	0	0	0	0	0	0	1	1	1	0	0	0	0	3	1	1	1	3	1	1	2	2	2	1	14	16	3	3	2	1	2	2	1	1	2	1	1	1	1	1	1	11	9	3	23	4	5
1	0	1	0	0	0	0	0	1	1	0	0	0	0	0	0	1	1	2	3	3	3	2	2	2	1	0	18	20	4	5	3	1	2	3	3	3	4	3	3	4	3	2	4	15	23	9	47	5	4
0	0	0	0	0	0	0	0	0	0	0	0	0	0	0	0	0	1	1	0	0	1	0	0	1	0	0	3	3	2	2	1	1	1	2	1	2	1	1	1	1	1	1	1	7	9	3	19	1	1
1	0	1	0	0	0	0	0	1	1	1	1	1	1	0	0	5	2	3	1	2	1	1	1	1	1	1	12	14	2	3	3	1	3	1	3	2	3	2	3	1	2	2	1	12	15	5	32	3	3
1	0	1	0	0	0	0	0	1	1	0	0	0	0	0	0	1	1	1	1	1	2	1	1	0	0	1	8	11	3	4	1	2	2	2	1	2	1	2	1	1	2	1	1	12	10	4	26	4	4
0	0	0	0	0	0	0	0	0	0	0	0	0	0	0	0	0	1	1	1	1	2	1	1	1	0	0	8	8	2	3	1	1	1	2	1	1	1	1	1	1	1	1	1	8	8	3	19	1	2
0	0	0	0	0	0	0	0	0	0	0	0	0	0	0	0	0	3	1	0	0	0	0	0	0	0	0	1	1	2	1	1	1	1	1	1	1	1	1	1	1	1	1	1	6	7	3	16	1	1
1	0	1	0	0	0	0	0	1	1	0	0	0	0	0	0	1	2	1	2	1	2	2	1	1	1	0	11	14	3	3	2	2	3	5	4	3	3	3	2	1	2	2	2	13	21	6	40	3	3
1	1	2	1	0	1	0	1	5	1	1	1	1	0	0	1	5	5	3	1	2	3	1	1	1	0	3	15	18	4	5	1	4	4	2	4	2	4	3	3	1	1	1	1	18	19	3	40	4	5
1	0	1	0	0	0	0	0	1	1	1	1	1	0	0	1	5	1	2	1	3	1	2	1	0	1	1	12	13	2	5	1	1	2	1	1	2	3	3	1	1	1	1	1	11	12	3	26	2	4
1	1	2	1	1	0	0	0	4	1	1	1	1	0	0	0	4	1	1	2	2	2	3	1	0	2	0	13	15	2	3	1	1	2	2	1	2	5	5	5	3	4	3	2	9	23	9	41	4	3
0	0	0	0	0	0	0	0	0	1	1	0	0	0	0	0	2	1	1	0	1	1	2	1	0	1	0	7	7	2	5	2	1	2	1	1	1	2	1	2	1	1	1	1	12	9	3	24	2	3
0	0	0	0	0	0	0	0	0	1	0	0	0	0	0	0	1	1	0	0	0	0	1	0	0	0	0	1	2	1	1	3	1	1	1	1	1	1	1	1	1	3	3	4	7	7	10	24	1	1
1	0	1	0	0	0	0	0	1	1	0	0	0	0	0	0	1	2	1	1	1	2	0	0	1	0	1	7	8	2	3	2	2	1	1	1	1	3	4	1	1	1	1	1	10	12	3	25	2	3
0	0	0	0	0	0	0	0	0	0	0	0	0	0	0	0	0	1	0	1	0	1	1	0	0	0	0	3	3	1	3	1	1	1	3	1	1	1	1	1	1	1	1	1	7	9	3	19	1	1
0	0	0	0	0	0	0	0	0	1	1	1	0	0	0	0	3	1	1	1	0	1	1	0	0	0	1	5	5	2	4	3	2	2	1	2	2	2	2	2	1	2	2	2	13	12	6	31	2	2
1	0	1	0	0	0	0	0	1	1	0	0	0	0	0	0	1	1	1	1	0	1	1	0	1	2	2	9	11	2	4	2	3	3	1	3	2	4	4	2	1	1	1	3	14	17	5	36	3	4
0	0	0	0	0	0	0	0	0	0	0	0	0	0	0	0	0	1	1	1	0	1	0	1	0	0	0	4	5	2	1	1	1	2	1	1	1	1	1	1	1	1	1	1	7	7	3	17	2	2
0	0	0	0	0	0	0	0	0	1	1	1	1	0	0	0	4	3	3	1	1	3	0	2	1	1	0	12	15	4	5	2	1	5	4	5	2	3	2	2	1	2	2	3	17	19	7	43	5	5
1	1	2	1	1	1	1	1	7	1	1	1	1	1	1	1	7	5	3	3	3	3	0	3	3	3	3	24	28	5	5	5	5	5	5	5	5	5	5	5	4	5	4	5	25	34	14	73	5	5
0	0	0	0	0	0	0	0	0	1	1	1	1	1	0	0	5	1	0	1	1	1	1	0	1	0	0	5	6	2	2	1	2	2	1	1	1	1	1	1	1	1	1	1	9	7	3	19	2	2
1	1	2	1	1	1	0	0	5	1	1	1	1	1	0	0	5	0	2	2	1	3	1	3	1	1	3	17	19	5	5	3	5	5	3	4	4	4	4	4	3	1	1	1	23	26	3	52	2	4
1	0	1	0	0	0	0	0	1	1	1	1	1	0	0	1	5	1	1	1	1	3	2	0	2	1	1	12	15	3	4	2	2	1	2	4	5	1	5	2	1	2	1	1	12	20	4	36	2	3
0	0	0	0	0	0	0	0	0	1	0	0	0	0	0	0	1	2	1	0	0	0	0	0	1	0	0	2	3	2	4	2	2	1	1	1	1	1	1	1	1	1	1	1	11	7	3	21	2	3
0	0	0	0	0	0	0	0	0	1	0	0	0	0	0	0	1	2	1	0	0	1	0	0	1	0	0	3	4	2	4	2	2	3	1	1	1	1	2	1	1	1	1	1	13	8	3	24	2	3
0	0	0	0	0	0	0	0	0	0	0	0	0	0	0	0	0	1	1	0	0	0	0	0	1	0	0	2	3	2	3	2	2	1	1	1	1	1	1	1	1	1	1	1	10	7	3	20	2	2
0	0	0	0	0	0	0	0	0	0	0	0	0	0	0	0	0	1	1	2	1	2	0	1	0	1	0	8	10	2	4	2	1	1	2	1	2	1	1	1	1	1	1	1	10	9	3	22	1	1
0	0	0	0	0	0	0	0	0	0	0	0	0	0	0	0	0	2	2	0	0	0	1	1	3	0	0	7	9	2	1	1	1	2	1	1	1	1	1	1	2	1	1	1	7	8	3	18	2	3
1	0	1	0	0	0	0	0	1	1	0	0	0	0	0	0	1	1	1	1	0	1	0	1	1	0	1	6	8	1	2	1	1	1	3	1	1	1	2	1	1	1	1	1	6	10	3	19	2	3
0	0	0	0	0	0	0	0	0	1	1	1	1	1	0	0	5	1	1	1	1	1	0	1	1	1	1	8	9	1	2	2	1	2	2	1	1	1	2	2	1	2	1	2	8	10	5	23	1	1
0	0	0	0	0	0	0	0	0	0	0	0	0	0	0	0	0	1	2	0	0	0	0	0	0	0	0	2	3	1	1	1	1	1	2	2	1	1	1	1	1	1	2	2	5	9	5	19	1	1
0	0	0	0	0	0	0	0	0	0	0	0	0	0	0	0	0	1	0	0	0	1	0	0	0	0	0	1	1	1	3	1	1	1	1	1	1	1	1	1	1	1	1	1	7	7	3	17	1	1
1	0	1	0	0	0	0	0	1	1	0	0	0	0	0	0	1	1	1	1	0	2	0	1	0	0	0	5	6	3	4	1	2	2	1	2	2	2	2	1	1	1	1	1	12	11	3	26	2	2
0	0	0	0	0	0	0	0	0	0	0	0	0	0	0	0	0	1	0	1	2	1	0	0	0	0	0	4	6	3	2	2	1	2	1	1	2	1	1	2	1	1	1	1	10	9	3	22	2	2
1	0	1	0	0	0	0	0	1	1	0	0	0	0	0	0	1	1	1	2	3	2	1	1	2	1	1	14	16	2	5	1	1	2	1	4	3	5	4	3	3	1	1	2	11	23	4	38	5	5
0	0	0	0	0	0	0	0	0	0	0	0	0	0	0	0	0	1	0	0	0	0	0	0	0	0	0	0	0	1	3	1	1	1	1	1	1	1	1	1	1	1	1	1	7	7	3	17	1	1
0	0	0	0	0	0	0	0	0	1	0	0	0	0	0	0	1	1	1	1	0	0	0	1	3	0	0	6	8	1	2	1	1	2	2	1	1	1	1	1	1	1	1	1	7	8	3	18	2	2
0	0	0	0	0	0	0	0	0	0	0	0	0	0	0	0	0	1	0	1	0	0	0	1	0	1	0	3	3	2	4	2	2	2	1	1	2	1	2	1	1	3	3	2	12	9	8	29	1	1
1	0	1	0	0	0	0	0	1	1	0	0	0	0	0	0	1	1	1	2	1	1	0	1	0	0	1	7	8	3	2	1	2	2	2	1	2	1	1	1	2	1	2	2	10	10	5	25	3	2
0	0	0	0	0	0	0	0	0	0	0	0	0	0	0	0	0	1	2	0	1	2	2	0	1	0	0	8	9	1	2	2	2	5	3	1	2	3	2	2	2	1	1	1	12	15	3	30	1	2
0	0	0	0	0	0	0	0	0	0	0	0	0	0	0	0	0	1	1	2	1	1	1	1	2	0	0	9	10	4	3	1	2	2	1	2	1	1	1	1	1	1	1	2	12	8	4	24	2	1
1	0	1	0	0	0	0	0	1	1	1	1	1	0	0	1	5	2	1	1	3	1	2	3	1	1	2	15	16	3	4	3	2	4	2	1	2	4	5	3	3	4	4	4	16	20	12	48	2	3
0	0	0	0	0	0	0	0	0	0	0	0	0	0	0	0	0	1	1	1	1	3	1	0	1	0	0	8	8	1	2	1	1	2	1	2	1	1	1	1	1	1	1	1	7	8	3	18	2	2
0	0	0	0	0	0	0	0	0	0	0	0	0	0	0	0	0	1	0	0	0	0	0	0	0	0	0	0	0	1	2	1	1	1	1	1	1	1	1	1	1	1	1	1	6	7	3	16	1	1
1	0	1	0	0	0	0	0	1	1	0	0	0	0	0	0	1	1	1	1	0	1	1	1	2	1	0	8	10	3	2	3	2	3	2	1	2	3	1	1	1	2	1	2	13	11	5	29	3	2
1	1	2	1	1	0	0	0	4	1	1	1	1	1	0	0	5	2	3	3	3	3	1	2	2	1	2	20	22	3	4	3	1	3	3	3	3	2	2	2	2	3	1	2	14	17	6	37	3	4
0	0	0	0	0	0	0	0	0	0	0	0	0	0	0	0	0	1	1	0	0	1	1	0	0	0	0	3	3	1	2	1	1	1	2	3	1	1	1	1	1	2	1	1	6	10	4	20	1	1
0	0	0	0	0	0	0	0	0	0	0	0	0	0	0	0	0	1	0	1	2	1	0	0	1	0	0	5	5	1	2	1	1	1	5	1	1	1	1	1	1	1	1	1	6	11	3	20	1	2
1	1	2	1	1	1	1	1	7	1	1	1	1	1	1	1	7	0	3	3	3	3	3	3	3	3	3	27	29	5	5	5	2	5	5	3	5	5	5	1	2	5	5	5	22	26	15	63	5	5
1	0	1	0	0	0	0	0	1	1	0	0	0	0	0	0	1	1	1	1	3	2	1	0	0	0	0	8	9	2	3	1	1	1	1	2	2	1	1	1	1	1	1	1	8	9	3	20	2	1
0	0	0	0	0	0	0	0	0	0	0	0	0	0	0	0	0	1	1	1	0	1	0	1	1	0	0	5	5	1	3	1	1	1	1	1	1	1	2	1	1	1	1	1	7	8	3	18	1	1
0	0	0	0	0	0	0	0	0	0	0	0	0	0	0	0	0	1	1	1	2	0	0	0	0	0	0	4	5	1	4	1	1	1	2	1	2	1	1	1	1	1	1	1	8	9	3	20	1	1
0	0	0	0	0	0	0	0	0	0	0	0	0	0	0	0	0	1	0	0	0	0	0	0	0	0	0	0	0	1	1	1	1	1	1	1	1	1	1	1	1	1	1	1	5	7	3	15	1	1
0	0	0	0	0	0	0	0	0	0	0	0	0	0	0	0	0	1	0	1	0	1	0	0	1	0	0	3	3	1	2	1	1	1	1	1	1	1	1	1	1	1	1	1	6	7	3	16	1	2
0	0	0	0	0	0	0	0	0	0	0	0	0	0	0	0	0	1	0	0	0	0	0	0	0	0	0	0	1	1	1	1	1	1	1	1	1	1	1	1	1	1	1	1	5	7	3	15	1	1
0	0	0	0	0	0	0	0	0	0	0	0	0	0	0	0	0	1	0	0	0	0	0	0	0	0	0	0	0	1	1	1	1	1	1	1	1	1	1	1	1	1	1	1	5	7	3	15	2	2
1	0	1	0	0	0	0	0	1	0	1	0	0	0	0	0	1	1	1	2	0	1	0	0	1	0	0	5	6	3	4	1	2	2	1	1	1	2	1	1	1	1	1	1	12	8	3	23	1	2
1	0	1	0	0	0	0	0	1	1	0	0	0	0	0	0	1	2	3	1	2	2	1	1	2	1	2	15	17	2	2	1	1	2	2	1	2	1	2	1	1	2	1	1	8	10	4	22	1	1
0	0	0	0	0	0	0	0	0	0	0	0	0	0	0	0	0	1	0	1	0	1	0	0	1	0	0	3	3	1	2	1	1	1	1	1	1	1	1	1	1	1	1	1	6	7	3	16	1	2
1	1	2	1	1	0	0	1	5	1	1	1	1	0	0	1	5	2	2	1	3	3	1	3	2	2	1	18	20	3	3	2	2	2	1	2	2	2	2	2	1	2	2	2	12	12	6	30	4	5
1	1	2	0	1	0	0	0	3	1	0	0	0	0	0	0	1	1	3	3	3	3	1	3	1	1	1	19	22	2	3	1	2	1	2	2	3	3	1	1	1	2	1	1	9	13	4	26	5	3
1	0	1	0	0	0	0	0	1	1	0	0	0	0	0	0	1	1	1	1	0	1	0	0	3	0	1	7	9	1	2	2	1	1	1	1	2	1	1	1	1	1	1	1	7	8	3	18	2	2
0	0	0	0	0	0	0	0	0	0	0	0	0	0	0	0	0	1	1	0	1	1	1	0	0	1	0	5	5	1	2	1	1	1	1	1	1	1	2	1	1	1	1	1	6	8	3	17	1	1
1	0	1	0	0	0	0	0	1	1	0	0	0	0	0	0	1	1	0	0	0	0	0	0	1	0	0	1	3	1	1	1	1	2	2	2	1	1	1	1	1	1	1	1	6	9	3	18	3	2
0	0	0	0	0	0	0	0	0	0	0	0	0	0	0	0	0	1	1	1	1	1	1	0	0	0	0	5	5	1	2	1	1	1	2	1	1	1	1	1	1	1	1	1	6	8	3	17	1	2
0	0	0	0	0	0	0	0	0	1	0	0	0	0	0	0	1	1	1	1	1	2	1	1	1	1	0	9	11	2	2	1	2	1	2	1	2	1	2	1	1	2	1	1	8	10	4	22	2	3
0	0	0	0	0	0	0	0	0	0	0	0	0	0	0	0	0	1	1	0	0	1	1	0	0	0	0	3	4	1	1	1	1	1	1	1	1	1	1	1	1	1	1	1	5	7	3	15	1	3
0	0	0	0	0	0	0	0	0	0	0	0	0	0	0	0	0	1	1	0	1	1	0	0	0	1	0	4	5	2	3	1	2	1	2	2	1	1	2	2	2	2	2	2	9	12	6	27	1	2
0	0	0	0	0	0	0	0	0	0	0	0	0	0	0	0	0	2	1	2	1	2	0	0	3	2	0	11	13	2	3	4	2	3	4	3	2	1	4	2	2	3	2	2	14	18	7	39	2	2
0	0	0	0	0	0	0	0	0	0	0	0	0	0	0	0	0	1	0	1	0	1	0	0	1	0	0	3	3	1	5	1	1	1	1	1	1	1	1	1	1	1	1	1	9	7	3	19	4	3
0	0	0	0	0	0	0	0	0	0	0	0	0	0	0	0	0	1	0	0	0	0	0	0	0	0	0	0	0	1	1	1	1	1	1	1	1	1	1	1	1	1	1	1	5	7	3	15	1	1
0	0	0	0	0	0	0	0	0	0	0	0	0	0	0	0	0	1	1	0	1	0	0	0	0	0	0	2	2	1	2	1	1	1	1	1	1	1	1	1	1	1	1	1	6	7	3	16	4	1
0	0	0	0	0	0	0	0	0	0	0	0	0	0	0	0	0	1	1	0	0	0	0	0	0	0	0	1	1	1	1	1	1	1	1	1	1	2	2	1	1	1	1	1	5	9	3	17	2	2
1	0	1	0	0	0	0	0	1	1	0	0	0	0	0	0	1	1	1	3	1	2	3	1	1	0	0	12	14	2	2	2	1	1	2	1	1	1	2	1	1	2	2	1	8	9	5	22	2	2
0	0	0	0	0	0	0	0	0	0	0	0	0	0	0	0	0	1	1	1	3	1	1	0	0	3	0	10	10	3	5	1	1	3	2	1	1	1	2	1	1	2	1	2	13	9	5	27	2	3
1	0	1	0	0	0	0	0	1	1	1	1	0	0	0	0	3	2	1	1	1	1	2	1	1	2	1	11	13	5	5	4	3	3	1	3	2	2	3	2	2	2	1	2	20	15	5	40	4	3
0	0	0	0	0	0	0	0	0	0	0	0	0	0	0	0	0	2	1	0	0	0	0	1	2	1	0	5	5	1	2	1	1	2	1	1	1	1	1	1	1	1	1	1	7	7	3	17	1	1
1	1	2	1	1	1	1	0	6	1	1	1	1	1	1	0	6	1	1	1	1	1	1	1	2	1	1	10	12	2	3	2	3	1	1	1	2	2	2	1	1	2	1	1	11	10	4	25	2	2
0	0	0	0	0	0	0	0	0	1	1	1	1	0	0	0	4	1	1	1	2	3	3	1	1	1	0	13	15	3	3	3	1	2	1	1	1	3	3	1	1	2	2	3	12	11	7	30	2	5
0	0	0	0	0	0	0	0	0	0	0	0	0	0	0	0	0	1	1	0	0	0	0	0	1	0	0	2	2	1	1	1	1	1	2	4	4	1	1	1	1	2	1	2	5	14	5	24	1	1
1	0	1	0	0	0	0	0	1	1	0	0	0	0	0	0	1	1	3	2	3	3	3	1	1	1	1	18	20	2	3	1	2	4	3	4	2	3	4	2	4	1	2	1	12	22	4	38	5	5
1	1	2	1	1	1	1	1	7	1	1	1	1	1	1	1	7	1	2	3	1	3	3	3	3	2	3	23	25	3	4	2	4	4	4	3	3	3	4	4	4	5	3	3	17	25	11	53	4	5
1	1	2	1	1	1	1	0	6	1	1	1	1	1	0	1	6	2	2	3	3	3	3	2	2	2	1	21	24	5	3	3	3	4	3	3	4	3	4	4	4	5	4	1	18	25	10	53	5	5
1	0	1	0	0	0	0	0	1	1	0	0	0	0	0	0	1	1	1	1	1	1	1	0	1	1	0	7	8	2	5	1	2	1	1	2	2	1	1	1	1	1	1	1	11	9	3	23	2	2
0	0	0	0	0	0	0	0	0	1	1	1	1	1	0	0	5	1	3	2	2	1	1	1	1	1	0	12	15	2	3	2	1	1	1	1	1	1	1	1	1	2	1	1	9	7	4	20	5	4
1	0	1	0	0	0	0	0	1	1	0	0	0	0	0	0	1	1	2	3	1	3	3	1	1	0	0	14	17	1	4	1	1	4	1	1	2	2	3	1	1	1	1	4	11	11	6	28	3	2
0	0	0	0	0	0	0	0	0	0	0	0	0	0	0	0	0	1	0	0	0	0	0	0	0	0	0	0	0	1	2	1	1	1	1	1	1	1	1	1	1	1	1	1	6	7	3	16	1	1
1	0	1	0	0	0	0	0	1	1	1	0	0	0	0	0	2	1	3	3	3	3	3	3	3	3	1	25	29	2	5	3	2	5	1	1	1	1	1	1	1	1	1	3	17	7	5	29	2	5
0	0	0	0	0	0	0	0	0	0	0	0	0	0	0	0	0	1	0	0	0	1	0	0	0	0	0	1	2	1	3	1	1	1	1	1	1	1	1	1	1	1	1	1	7	7	3	17	1	1
0	0	0	0	0	0	0	0	0	0	0	0	0	0	0	0	0	1	1	1	0	1	1	0	0	0	0	4	4	2	3	2	1	2	1	1	1	1	1	2	1	2	1	1	10	8	4	22	1	1
0	0	0	0	0	0	0	0	0	0	0	0	0	0	0	0	0	1	1	1	1	1	1	1	1	0	0	7	9	2	4	2	1	3	1	2	2	2	2	2	1	1	1	1	12	12	3	27	2	3
1	0	1	0	0	0	0	0	1	1	0	0	0	0	0	0	1	1	1	1	0	1	2	1	1	0	0	7	8	3	4	1	1	1	1	1	1	1	1	1	1	1	1	1	10	7	3	20	2	1
0	0	0	0	0	0	0	0	0	1	1	1	0	0	0	0	3	1	2	1	2	1	1	3	0	0	0	10	12	2	3	3	1	5	1	2	2	2	3	1	2	2	1	1	14	13	4	31	5	5
0	0	0	0	0	0	0	0	0	0	0	0	0	0	0	0	0	1	1	1	0	1	0	1	0	1	0	5	7	1	1	1	1	1	1	1	1	1	1	1	1	1	1	1	5	7	3	15	1	1
1	0	1	0	0	0	0	0	1	1	0	0	0	0	0	0	1	1	2	1	2	2	3	1	1	0	0	12	13	2	4	2	1	4	4	1	1	1	1	1	1	1	1	1	13	10	3	26	5	3
0	0	0	0	0	0	0	0	0	0	0	0	0	0	0	0	0	1	1	1	0	2	0	0	0	0	0	4	4	2	2	1	1	2	2	2	2	1	2	1	1	1	1	1	8	11	3	22	1	1
1	0	1	0	0	0	0	0	1	1	0	0	0	0	0	0	1	1	2	2	2	3	2	2	2	1	1	17	19	2	4	1	2	2	1	2	2	1	4	1	1	2	1	1	11	12	4	27	5	3
1	0	1	0	0	0	0	0	1	0	0	0	0	0	0	0	0	2	0	1	1	1	0	0	0	1	0	4	4	2	3	1	1	1	2	1	2	1	1	1	1	1	1	1	8	9	3	20	2	2
0	0	0	0	0	0	0	0	0	1	0	0	0	0	0	0	1	1	1	3	0	2	0	1	1	0	0	8	9	2	4	2	1	1	1	1	1	1	4	1	1	2	1	1	10	10	4	24	1	1
1	1	2	1	1	1	0	1	6	1	1	1	1	1	1	1	7	1	2	3	3	3	2	2	1	1	1	18	20	2	3	2	1	1	1	2	3	4	3	1	1	2	2	3	9	15	7	31	4	4
0	0	0	0	0	0	0	0	0	0	0	0	0	0	0	0	0	1	1	0	1	0	1	0	1	0	0	4	5	2	3	1	1	3	2	1	1	1	2	1	1	1	1	1	10	9	3	22	1	2
0	0	0	0	0	0	0	0	0	1	0	0	0	0	0	0	1	2	0	1	0	1	1	1	0	1	1	6	7	1	2	1	1	1	2	1	2	1	1	1	1	5	1	3	6	9	9	24	2	4
0	0	0	0	0	0	0	0	0	1	0	0	0	0	0	0	1	1	0	0	1	1	0	1	0	0	1	4	5	1	1	1	1	1	1	1	1	1	1	1	2	1	1	1	5	8	3	16	1	1
0	0	0	0	0	0	0	0	0	0	0	0	0	0	0	0	0	2	0	2	1	1	1	0	1	1	0	7	8	2	2	2	2	2	1	1	1	2	3	1	3	2	2	1	10	12	5	27	2	3
1	0	1	0	0	0	0	0	1	1	0	0	0	0	0	0	1	2	1	1	0	0	0	0	1	1	1	5	7	1	1	2	1	1	2	1	1	3	1	1	1	2	2	2	6	10	6	22	3	1
0	0	0	0	0	0	0	0	0	0	0	0	0	0	0	0	0	2	1	1	1	0	1	1	0	0	0	5	5	2	2	2	1	2	1	2	1	1	2	2	1	2	1	1	9	10	4	23	2	1
1	0	1	0	0	0	0	0	1	1	0	0	0	0	0	0	1	1	1	2	2	1	1	0	1	0	1	9	10	3	4	1	1	3	1	1	2	2	1	1	1	1	2	1	12	9	4	25	3	2
1	0	1	0	0	0	0	0	1	1	0	0	0	0	0	0	1	1	1	1	1	1	1	2	1	1	2	11	13	3	3	2	2	3	3	2	2	3	2	2	2	2	2	1	13	16	5	34	3	3
0	0	0	0	0	0	0	0	0	0	0	0	0	0	0	0	0	1	1	1	1	1	0	1	1	0	0	6	7	2	5	2	2	5	2	1	1	1	2	1	1	1	1	1	16	9	3	28	2	3
0	0	0	0	0	0	0	0	0	0	0	0	0	0	0	0	0	1	0	0	0	0	0	0	0	0	0	0	1	1	1	1	1	1	1	1	1	1	1	1	1	1	1	1	5	7	3	15	1	1
0	0	0	0	0	0	0	0	0	0	0	0	0	0	0	0	0	2	1	1	0	1	1	1	0	0	0	5	7	1	3	1	1	2	1	1	1	1	2	1	1	2	1	1	8	8	4	20	2	2
0	0	0	0	0	0	0	0	0	0	1	0	0	0	0	0	1	1	1	0	1	1	1	1	0	0	0	5	5	2	1	1	1	3	1	1	1	1	1	1	1	1	1	1	8	7	3	18	1	4
1	0	1	0	0	0	0	0	1	1	0	0	0	0	0	0	1	1	2	3	3	3	3	2	2	3	1	22	24	2	2	1	1	2	1	1	1	1	2	1	1	1	1	2	8	8	4	20	2	3
0	0	0	0	0	0	0	0	0	0	0	0	0	0	0	0	0	1	1	1	1	1	1	0	1	0	0	6	7	4	4	2	3	2	2	2	2	1	3	1	1	1	1	2	15	12	4	31	2	1
0	0	0	0	0	0	0	0	0	1	1	0	0	0	0	0	2	1	1	1	0	1	1	1	1	0	0	6	7	3	2	2	2	3	2	2	3	2	3	2	1	2	1	1	12	15	4	31	3	1
1	0	1	0	0	0	0	0	1	1	0	0	0	0	0	0	1	1	1	0	0	1	0	1	0	0	0	3	3	1	4	2	1	3	1	2	2	2	2	2	2	2	1	1	11	13	4	28	1	2
0	0	0	0	0	0	0	0	0	1	1	1	1	1	0	0	5	1	1	1	0	0	0	0	0	0	1	3	4	5	5	2	4	1	1	1	1	2	5	1	1	2	3	4	17	12	9	38	2	3
1	0	1	0	0	0	0	0	1	0	0	0	0	0	0	0	0	2	2	1	3	3	3	3	3	2	3	23	25	2	5	5	4	5	5	5	4	5	5	3	2	4	4	2	21	29	10	60	4	5
0	0	0	0	0	0	0	0	0	0	1	0	0	0	0	0	1	1	1	1	3	3	1	1	3	1	0	14	15	3	3	2	2	2	4	2	1	4	3	1	3	5	5	2	12	18	12	42	2	3
0	0	0	0	0	0	0	0	0	0	0	0	0	0	0	0	0	1	0	0	1	1	1	1	0	0	0	4	4	2	3	3	2	1	1	1	1	1	1	1	1	1	1	1	11	7	3	21	2	1
0	0	0	0	0	0	0	0	0	1	0	0	0	0	0	0	1	1	1	1	3	1	3	0	0	0	0	9	10	2	3	2	1	2	1	1	1	1	1	1	1	1	1	1	10	7	3	20	2	5
1	0	1	0	0	0	0	0	1	1	0	0	0	0	0	0	1	1	1	0	0	0	0	1	1	0	0	3	4	1	2	1	1	1	1	2	1	1	2	1	1	1	2	1	6	9	4	19	4	2
0	0	0	0	0	0	0	0	0	0	0	0	0	0	0	0	0	1	0	0	0	0	0	0	0	0	0	0	0	1	1	1	1	1	1	1	1	1	1	1	1	1	1	1	5	7	3	15	1	1
0	0	0	0	0	0	0	0	0	0	0	0	0	0	0	0	0	1	0	1	0	1	0	0	0	0	0	2	2	2	2	2	1	2	1	2	1	2	2	1	1	1	1	1	9	10	3	22	2	1
1	1	2	1	1	1	1	1	7	1	1	1	1	1	1	1	7	1	3	3	3	3	3	3	3	3	3	27	30	3	5	5	5	5	3	5	5	5	5	5	5	5	5	5	23	33	15	71	1	3
0	0	0	0	0	0	0	0	0	0	0	0	0	0	0	0	0	2	1	1	1	1	0	0	1	0	0	5	5	2	2	1	1	2	3	1	1	1	2	1	1	1	1	1	8	10	3	21	1	1
1	0	1	0	0	0	0	0	1	1	0	0	0	0	0	0	1	5	1	0	0	3	1	0	1	1	1	8	9	1	1	1	1	1	1	1	2	1	1	1	1	1	1	1	5	8	3	16	2	2
1	0	1	0	0	0	0	0	1	1	0	0	0	0	0	0	1	2	0	1	0	0	0	0	1	0	0	2	2	1	2	1	1	1	1	1	1	1	1	1	1	1	1	1	6	7	3	16	1	1
1	0	1	0	0	0	0	0	1	1	0	0	0	0	0	0	1	2	1	1	1	1	1	0	1	1	0	7	8	2	3	2	1	2	2	2	2	2	2	1	1	1	1	1	10	12	3	25	2	2
0	0	0	0	0	0	0	0	0	0	0	0	0	0	0	0	0	3	0	0	0	1	0	0	1	0	0	2	2	2	3	1	1	1	4	1	1	1	2	1	2	1	1	2	8	12	4	24	2	2
1	0	1	0	0	0	0	0	1	1	0	0	0	0	0	0	1	2	3	3	1	3	3	2	2	1	1	19	21	2	4	2	2	1	1	1	1	2	2	2	2	1	1	1	11	11	3	25	3	2
0	0	0	0	0	0	0	0	0	0	0	0	0	0	0	0	0	2	1	1	0	1	0	1	0	0	0	4	6	1	1	2	1	1	1	1	1	1	1	1	2	1	1	1	6	8	3	17	2	2
1	0	1	0	0	0	0	0	1	1	0	0	0	0	0	0	1	2	1	1	0	1	0	2	1	1	1	8	9	2	2	1	1	2	1	2	2	1	2	2	1	2	1	2	8	11	5	24	3	3
0	0	0	0	0	0	0	0	0	0	0	0	0	0	0	0	0	1	0	1	0	1	0	0	0	0	0	2	2	1	2	1	1	1	1	1	1	1	1	1	1	1	1	1	6	7	3	16	1	1
1	0	1	0	0	0	0	0	1	1	0	0	0	0	0	0	1	2	1	1	1	1	2	1	3	1	1	12	13	1	2	1	2	1	2	3	2	2	3	1	1	2	2	2	7	14	6	27	2	2
0	0	0	0	0	0	0	0	0	0	0	0	0	0	0	0	0	2	1	1	1	1	0	1	2	3	0	10	12	2	2	1	1	2	1	1	1	1	1	1	1	1	1	1	8	7	3	18	NA	NA
0	0	0	0	0	0	0	0	0	0	0	0	0	0	0	0	0	1	1	1	1	1	0	0	0	0	0	4	4	2	4	1	1	2	1	1	2	1	1	1	1	1	1	1	10	8	3	21	1	1
1	0	1	0	0	0	0	0	1	1	0	0	0	0	0	0	1	2	1	2	1	2	0	1	3	0	0	10	10	2	2	1	1	1	1	1	2	3	3	1	1	1	1	1	7	12	3	22	4	1
1	1	2	0	0	0	0	0	2	1	1	0	0	0	0	0	2	3	3	1	1	3	0	3	0	0	2	13	14	1	1	1	1	3	2	3	5	1	3	1	1	1	1	1	7	16	3	26	1	1
1	1	2	1	1	1	1	1	7	1	1	1	1	1	0	1	6	2	3	3	3	2	2	2	2	2	3	22	25	4	5	2	1	5	5	3	5	3	5	2	1	5	5	5	17	24	15	56	3	5
0	0	0	0	0	0	0	0	0	0	0	0	0	0	0	0	0	1	1	1	1	0	1	0	0	0	1	5	6	2	2	2	2	1	1	1	2	2	2	2	1	3	3	1	9	11	7	27	2	3
0	0	0	0	0	0	0	0	0	0	0	0	0	0	0	0	0	2	0	0	0	1	1	0	0	0	0	2	2	2	2	1	2	2	3	1	2	2	2	1	1	1	1	1	9	12	3	24	2	3
1	0	1	0	0	0	0	0	1	1	0	0	0	0	0	0	1	2	3	1	3	1	3	3	3	0	1	18	20	2	5	1	1	1	5	2	2	4	1	1	1	1	1	1	10	16	3	29	4	2
0	0	0	0	0	0	0	0	0	0	0	0	0	0	0	0	0	2	1	1	0	0	0	1	0	0	0	3	3	1	3	1	1	3	3	1	2	1	1	1	1	1	1	1	9	10	3	22	1	1
0	0	0	0	0	0	0	0	0	0	0	0	0	0	0	0	0	1	1	1	1	1	1	0	0	1	0	6	6	2	2	1	1	1	2	1	1	1	2	1	1	1	1	1	7	9	3	19	2	2
0	0	0	0	0	0	0	0	0	0	0	0	0	0	0	0	0	3	1	1	0	1	0	0	0	0	0	3	3	2	2	2	1	2	2	1	1	1	1	1	1	1	1	1	9	8	3	20	2	2
1	0	1	0	0	0	0	0	1	1	0	0	0	0	0	0	1	5	3	3	3	3	3	3	3	2	3	26	30	2	1	1	1	1	1	1	1	1	1	1	1	1	1	1	6	7	3	16	5	5
0	0	0	0	0	0	0	0	0	0	0	0	0	0	0	0	0	1	0	1	0	0	0	1	0	0	0	2	2	1	1	1	1	1	2	1	1	1	2	1	1	1	1	1	5	9	3	17	1	1
0	0	0	0	0	0	0	0	0	0	0	0	0	0	0	0	0	2	1	1	1	1	2	1	1	0	0	8	10	2	2	1	1	1	1	1	2	1	1	1	1	1	1	1	7	8	3	18	2	2
0	0	0	0	0	0	0	0	0	0	0	0	0	0	0	0	0	1	3	2	1	3	0	1	0	1	0	11	13	1	5	1	1	2	2	1	1	3	2	2	1	2	1	1	10	12	4	26	2	4
0	0	0	0	0	0	0	0	0	0	0	0	0	0	0	0	0	1	1	1	0	1	0	1	1	0	0	5	6	2	3	1	2	1	1	1	1	1	1	1	1	1	1	1	9	7	3	19	2	2
0	0	0	0	0	0	0	0	0	0	0	0	0	0	0	0	0	2	1	1	3	3	0	1	1	1	0	11	13	5	4	2	3	4	3	2	1	3	1	1	2	3	1	2	18	13	6	37	3	2
0	0	0	0	0	0	0	0	0	1	0	0	0	0	0	0	1	2	1	1	1	1	1	1	2	1	1	10	12	2	4	2	2	2	2	2	2	2	2	2	1	2	2	2	12	13	6	31	3	3
1	0	1	0	0	0	0	0	1	1	0	0	0	0	0	0	1	1	1	1	2	1	0	1	1	0	0	7	8	2	2	1	1	2	1	1	1	1	2	1	1	2	1	1	8	8	4	20	3	4
1	1	2	0	0	0	0	0	2	1	1	1	1	1	1	1	7	1	3	3	0	2	2	2	3	0	1	16	18	2	4	1	2	1	2	2	3	3	2	1	1	1	1	1	10	14	3	27	4	4
0	0	0	0	0	0	0	0	0	0	0	0	0	0	0	0	0	1	0	1	0	0	0	0	1	0	0	2	2	1	2	1	1	1	1	1	1	1	1	1	1	1	1	1	6	7	3	16	4	2
1	0	1	0	0	0	0	0	1	1	0	0	0	0	0	0	1	2	1	1	1	1	1	1	1	1	1	9	11	2	2	2	1	2	2	2	2	2	3	2	1	2	1	2	9	14	5	28	3	3
0	0	0	0	0	0	0	0	0	0	0	0	0	0	0	0	0	2	1	1	0	1	0	0	0	0	0	3	3	2	2	1	1	1	1	1	1	1	1	1	1	1	1	1	7	7	3	17	1	1
1	1	2	1	1	0	0	0	4	1	1	1	1	0	0	0	4	1	3	3	3	3	3	3	3	3	1	25	28	4	5	4	3	3	3	5	5	5	4	5	1	2	1	1	19	28	4	51	3	5
0	0	0	0	0	0	0	0	0	0	0	0	0	0	0	0	0	2	1	1	0	0	1	0	0	0	0	3	3	3	2	1	1	1	1	1	1	1	1	1	1	1	1	2	8	7	4	19	1	1
0	0	0	0	0	0	0	0	0	0	0	0	0	0	0	0	0	1	0	0	0	1	1	0	0	0	0	2	2	1	2	1	1	1	1	1	1	1	2	1	1	1	1	1	6	8	3	17	1	2
0	0	0	0	0	0	0	0	0	0	0	0	0	0	0	0	0	2	1	0	0	0	0	0	0	0	0	1	1	1	1	1	1	2	1	1	2	2	1	1	1	1	1	2	6	9	4	19	2	2
0	0	0	0	0	0	0	0	0	0	0	0	0	0	0	0	0	1	0	0	0	1	1	0	3	0	0	5	5	1	2	1	1	1	2	1	1	1	1	1	1	1	1	1	6	8	3	17	2	2
0	1	1	0	0	0	0	0	1	0	1	0	0	0	0	0	1	3	1	1	1	0	0	0	0	0	0	3	5	4	3	1	1	1	2	2	1	1	2	2	1	3	3	3	10	11	9	30	1	5
0	0	0	0	0	0	0	0	0	0	0	0	0	0	0	0	0	2	1	0	0	1	1	0	0	0	0	3	3	1	2	1	1	1	1	1	1	1	1	1	1	1	1	1	6	7	3	16	1	2
0	0	0	0	0	0	0	0	0	0	0	0	0	0	0	0	0	2	1	0	1	1	2	0	0	0	0	5	6	2	1	1	2	1	1	1	1	1	1	1	1	1	1	2	7	7	4	18	1	1
1	1	2	0	1	0	0	0	3	1	1	1	1	0	0	0	4	3	2	1	3	1	1	1	1	1	0	11	11	2	3	2	1	2	2	1	2	1	1	1	1	2	1	2	10	9	5	24	2	3
1	1	2	1	1	1	1	1	7	1	1	1	1	1	1	1	7	2	3	3	3	3	3	3	3	1	2	24	28	5	5	4	4	4	2	4	4	5	5	5	4	4	4	1	22	29	9	60	5	5
1	0	1	0	0	0	0	0	1	1	0	0	0	0	0	0	1	2	2	2	2	2	2	1	2	1	1	15	18	4	5	3	3	1	3	2	3	2	3	3	3	3	2	4	16	19	9	44	4	4
1	0	1	0	0	0	0	0	1	1	0	0	0	0	0	0	1	1	1	3	2	1	1	0	1	1	0	10	10	1	1	1	1	1	2	2	1	1	1	2	1	2	1	1	5	10	4	19	1	1
0	0	0	0	0	0	0	0	0	1	1	1	0	0	0	0	3	1	2	1	1	1	2	2	1	1	0	11	13	1	2	1	1	1	1	1	1	1	1	1	1	1	1	1	6	7	3	16	3	2
1	0	1	0	0	0	0	0	1	1	0	0	0	0	0	0	1	2	1	1	1	2	1	1	3	1	1	12	14	2	2	2	1	2	2	1	2	3	5	1	2	2	1	2	9	16	5	30	4	4
[truncated: 23 more columns]
